# Supplementary material for: [N,N-Bis(diphenyl­phosphan­yl)benzyl­amine-κ2 P,P′]dichloridonickel(II) dichloro­methane monosolvate
Source: Acta Crystallogr Sect E Struct Rep Online. 2011 Oct 22;67(Pt 11):m1571. doi: 10.1107/S1600536811042759 (PMC3246988; doi:10.1107/S1600536811042759)
Supplement: Supplementary file 1 [file e-67-m1571-sup1.cif]

##############################################################################
#                                                                            #
# This CIF contains the data in a paper accepted for publication in          #
# Acta Crystallographica Section E. It conforms to the requirements of       #
# Notes for Authors for Acta Crystallographica Section E, and has been       #
# peer reviewed under the auspices of the IUCr Commission on Journals.       #
#                                                                            #
# Full details of the Crystallographic Information File format               #
# are given in the paper "The Crystallographic Information File (CIF):       #
# a New Standard Archive File for Crystallography" by S. R. Hall, F. H.      #
# Allen and I. D. Brown [Acta Cryst. (1991), A47, 655-685].                  #
#                                                                            #
# The current version of the core CIF dictionary is obtainable from          #
# ftp://ftp.iucr.org/pub/cif_core.dic.                                       #
#                                                                            #
# Software is freely available for graphical display of the structure(s)     #
# in this CIF. For information consult the CIF software page                 #
# http://www.iucr.org/resources/cif/software.                                #
#                                                                            #
# This file may be used for bona fide research purposes within the           #
# scientific community so long as proper attribution is given to the journal # 
# article from which it was obtained.                                        #
#                                                                            #
##############################################################################
data_global
_audit_creation_method     SHELXL-97
_journal_data_validation_number     ?
_journal_date_recd_electronic     2011-10-14
_journal_date_accepted     2011-10-15
_journal_name_full     'Acta Crystallographica, Section E'
_journal_year     2011
_journal_volume     67
_journal_issue     11
_journal_page_first     m1571
_journal_page_last     m1571
_journal_paper_category     QM
_journal_coeditor_code     HB6452
_publ_contact_author_name     'Bang-Shao Yin'
_publ_contact_author_address
;
College of Chemistry and Chemical Engineering
Hunan Normal University
Changsha, Hunan 410081
People's Republic of China
;
_publ_contact_author_email     yinbangshao@yahoo.cn
_publ_contact_author_fax     ?
_publ_contact_author_phone     ?
_publ_section_title
;\
[<i>N</i>,<i>N</i>-Bis(diphenylphosphanyl)benzylamine-\k^2^<i>P</i>,<i>P</i>']\
dichloridonickel(II) dichloromethane monosolvate
;
loop_
    _publ_author_name
    _publ_author_footnote
    _publ_author_address
    'Yin, Bang-Shao' .
;
College of Chemistry and Chemical Engineering
Hunan Normal University
Changsha, Hunan 410081
People's Republic of China
;
    'Li, Tian-Bao' .
;
College of Chemistry and Chemical Engineering
Hunan Normal University
Changsha, Hunan 410081
People's Republic of China
;
    'Yang, Ming-Sheng' .
;
College of Chemistry and Chemical Engineering
Hunan Normal University
Changsha, Hunan 410081
People's Republic of China
;
data_I
_chemical_name_systematic
;\
[<i>N</i>,<i>N</i>-Bis(diphenylphosphanyl)benzylamine-
\k^2^<i>P</i>,<i.P</i>']dichloridonickel(II) dichloromethane monosolvate
;
_chemical_name_common     ?
_chemical_formula_moiety     'C31 H27 Cl2 N Ni P2, C H2 Cl2'
_chemical_formula_sum     'C32 H29 Cl4 N Ni P2'
_chemical_formula_iupac     '[Ni Cl2 (C31 H27 N P2)], C H2 Cl2'
_chemical_formula_weight     690.01
_chemical_melting_point     ?
_symmetry_cell_setting     monoclinic
_symmetry_space_group_name_H-M     'P 21'
_symmetry_space_group_name_Hall     'P 2yb'
loop_
    _symmetry_equiv_pos_as_xyz
    'x, y, z'
    '-x, y+1/2, -z'
_cell_length_a     11.074(6)
_cell_length_b     8.906(5)
_cell_length_c     15.814(8)
_cell_angle_alpha     90.00
_cell_angle_beta     91.815(12)
_cell_angle_gamma     90.00
_cell_volume     1558.9(14)
_cell_formula_units_Z     2
_cell_measurement_reflns_used     6160
_cell_measurement_theta_min     1.3
_cell_measurement_theta_max     27.9
_cell_measurement_temperature     113(2)
_exptl_crystal_description     Prism
_exptl_crystal_colour     Red
_exptl_crystal_size_max     0.40
_exptl_crystal_size_mid     0.18
_exptl_crystal_size_min     0.14
_exptl_crystal_density_diffrn     1.470
_exptl_crystal_density_meas     ?
_exptl_crystal_density_method     'not measured'
_exptl_crystal_F_000     708
_exptl_absorpt_coefficient_mu     1.091
_exptl_absorpt_correction_type     multi-scan
_exptl_absorpt_process_details     '(CrystalClear; Rigaku/MSC, 2005)'
_exptl_absorpt_correction_T_min     0.6693
_exptl_absorpt_correction_T_max     0.8622
_exptl_special_details     ?
_diffrn_ambient_temperature     113(2)
_diffrn_radiation_type     MoK\a
_diffrn_radiation_wavelength     0.71073
_diffrn_radiation_source     'rotating anode'
_diffrn_radiation_monochromator     multilayer
_diffrn_measurement_device_type     'Rigaku Saturn724 CCD'
_diffrn_measurement_method     '\w and \f scans'
_diffrn_detector_area_resol_mean     14.22
_diffrn_reflns_number     13329
_diffrn_reflns_av_R_equivalents     0.0415
_diffrn_reflns_av_sigmaI/netI     0.0741
_diffrn_reflns_theta_min     1.29
_diffrn_reflns_theta_max     25.01
_diffrn_reflns_theta_full     25.01
_diffrn_measured_fraction_theta_max     1.000
_diffrn_measured_fraction_theta_full     1.000
_diffrn_reflns_limit_h_min     -12
_diffrn_reflns_limit_h_max     13
_diffrn_reflns_limit_k_min     -10
_diffrn_reflns_limit_k_max     10
_diffrn_reflns_limit_l_min     -18
_diffrn_reflns_limit_l_max     18
_diffrn_standards_number     0
_diffrn_standards_interval_count     0
_diffrn_standards_interval_time     0
_diffrn_standards_decay_%     0
_refine_special_details
;
Refinement of <i>F</i>^2^ against ALL reflections. The weighted <i>R</i>-factor
<i>wR</i> and goodness of fit <i>S</i> are based on <i>F</i>^2^, conventional
<i>R</i>-factors <i>R</i> are based on <i>F</i>, with <i>F</i> set to zero for
negative <i>F</i>^2^. The threshold expression of <i>F</i>^2^ >
\s(<i>F</i>^2^) is used only for calculating <i>R</i>-factors(gt) <i>etc</i>.
and is not relevant to the choice of reflections for refinement.
<i>R</i>-factors based on <i>F</i>^2^ are statistically about twice as large
as those based on <i>F</i>, and <i>R</i>- factors based on ALL data will be
even larger.
;
_reflns_number_total     5495
_reflns_number_gt     4621
_reflns_threshold_expression     I>2\s(I)
_refine_ls_structure_factor_coef     Fsqd
_refine_ls_matrix_type     full
_refine_ls_R_factor_all     0.0287
_refine_ls_R_factor_gt     0.0258
_refine_ls_wR_factor_gt     0.0483
_refine_ls_wR_factor_ref     0.0486
_refine_ls_goodness_of_fit_ref     0.925
_refine_ls_restrained_S_all     0.925
_refine_ls_number_reflns     5495
_refine_ls_number_parameters     361
_refine_ls_number_restraints     1
_refine_ls_hydrogen_treatment     constr
_refine_ls_weighting_scheme     calc
_refine_ls_weighting_details
                 'calc w=1/[\s^2^(Fo^2^)+(0.0000P)^2^] where P=(Fo^2^+2Fc^2^)/3'
_atom_sites_solution_hydrogens     geom
_atom_sites_solution_primary     direct
_atom_sites_solution_secondary     difmap
_refine_ls_shift/su_max     0.001
_refine_ls_shift/su_mean     0.000
_refine_diff_density_max     0.253
_refine_diff_density_min     -0.282
_refine_ls_extinction_method     none
_refine_ls_extinction_coef     ?
_refine_ls_abs_structure_details     'Flack (1983), xxx Friedel pairs'
_refine_ls_abs_structure_Flack     -0.024(10)
loop_
    _atom_type_symbol
    _atom_type_description
    _atom_type_scat_dispersion_real
    _atom_type_scat_dispersion_imag
    _atom_type_scat_source
    'C' 'C' 0.0033 0.0016
                         'International Tables Vol C Tables 4.2.6.8 and 6.1.1.4'
    'H' 'H' 0.0000 0.0000
                         'International Tables Vol C Tables 4.2.6.8 and 6.1.1.4'
    'N' 'N' 0.0061 0.0033
                         'International Tables Vol C Tables 4.2.6.8 and 6.1.1.4'
    'P' 'P' 0.1023 0.0942
                         'International Tables Vol C Tables 4.2.6.8 and 6.1.1.4'
    'Cl' 'Cl' 0.1484 0.1585
                         'International Tables Vol C Tables 4.2.6.8 and 6.1.1.4'
    'Ni' 'Ni' 0.3393 1.1124
                         'International Tables Vol C Tables 4.2.6.8 and 6.1.1.4'
_computing_data_collection     'CrystalClear (Rigaku/MSC, 2005)'
_computing_cell_refinement     'CrystalClear (Rigaku/MSC, 2005)'
_computing_data_reduction     'CrystalClear (Rigaku/MSC, 2005)'
_computing_structure_solution     'SHELXS97 (Sheldrick, 2008)'
_computing_structure_refinement     'SHELXL97 (Sheldrick, 2008)'
_computing_molecular_graphics     'SHELXTL (Sheldrick, 2008)'
_computing_publication_material     'CrystalStructure (Rigaku/MSC, 2005)'
loop_
    _atom_site_type_symbol
    _atom_site_label
    _atom_site_fract_x
    _atom_site_fract_y
    _atom_site_fract_z
    _atom_site_U_iso_or_equiv
    _atom_site_adp_type
    _atom_site_calc_flag
    _atom_site_refinement_flags
    _atom_site_occupancy
    _atom_site_symmetry_multiplicity
    _atom_site_disorder_assembly
    _atom_site_disorder_group
    Ni Ni1 0.24520(3) 0.12907(4) 0.25187(2) 0.01363(9) Uani d . 1 1 . .
    P P1 0.19289(7) 0.34210(8) 0.20080(5) 0.01374(18) Uani d . 1 1 . .
    P P2 0.18168(7) 0.25751(9) 0.35457(5) 0.01453(18) Uani d . 1 1 . .
    Cl Cl1 0.30331(7) 0.03925(8) 0.12990(5) 0.02271(19) Uani d . 1 1 . .
    Cl Cl2 0.27702(7) -0.07305(8) 0.32932(5) 0.02193(19) Uani d . 1 1 . .
    N N1 0.1629(2) 0.4177(2) 0.29700(14) 0.0119(5) Uani d . 1 1 . .
    C C1 0.0598(2) 0.3345(3) 0.13067(17) 0.0143(7) Uani d . 1 1 . .
    C C2 -0.0161(3) 0.2103(3) 0.13591(18) 0.0173(7) Uani d . 1 1 . .
    H H2 0.0040 0.1305 0.1737 0.021 Uiso calc R 1 1 . .
    C C3 -0.1213(3) 0.2036(3) 0.08575(18) 0.0183(7) Uani d . 1 1 . .
    H H3 -0.1734 0.1194 0.0899 0.022 Uiso calc R 1 1 . .
    C C4 -0.1506(3) 0.3180(3) 0.03001(18) 0.0201(8) Uani d . 1 1 . .
    H H4 -0.2224 0.3125 -0.0043 0.024 Uiso calc R 1 1 . .
    C C5 -0.0747(3) 0.4409(4) 0.02447(18) 0.0212(8) Uani d . 1 1 . .
    H H5 -0.0949 0.5197 -0.0139 0.025 Uiso calc R 1 1 . .
    C C6 0.0308(3) 0.4503(3) 0.07432(17) 0.0181(7) Uani d . 1 1 . .
    H H6 0.0826 0.5348 0.0700 0.022 Uiso calc R 1 1 . .
    C C7 0.3021(2) 0.4579(3) 0.14861(18) 0.0154(7) Uani d . 1 1 . .
    C C8 0.3364(3) 0.4166(3) 0.06774(18) 0.0205(7) Uani d . 1 1 . .
    H H8 0.2981 0.3342 0.0397 0.025 Uiso calc R 1 1 . .
    C C9 0.4265(3) 0.4961(4) 0.0282(2) 0.0287(9) Uani d . 1 1 . .
    H H9 0.4512 0.4664 -0.0263 0.034 Uiso calc R 1 1 . .
    C C10 0.4804(3) 0.6176(4) 0.06764(19) 0.0305(8) Uani d . 1 1 . .
    H H10 0.5423 0.6711 0.0404 0.037 Uiso calc R 1 1 . .
    C C11 0.4441(3) 0.6628(3) 0.1479(2) 0.0314(9) Uani d . 1 1 . .
    H H11 0.4799 0.7483 0.1745 0.038 Uiso calc R 1 1 . .
    C C12 0.3564(3) 0.5823(3) 0.18788(19) 0.0233(8) Uani d . 1 1 . .
    H H12 0.3326 0.6116 0.2427 0.028 Uiso calc R 1 1 . .
    C C13 0.0374(3) 0.2126(3) 0.39800(18) 0.0168(7) Uani d . 1 1 . .
    C C14 -0.0082(3) 0.3010(3) 0.46292(19) 0.0241(8) Uani d . 1 1 . .
    H H14 0.0422 0.3739 0.4901 0.029 Uiso calc R 1 1 . .
    C C15 -0.1253(3) 0.2833(4) 0.4876(2) 0.0346(10) Uani d . 1 1 . .
    H H15 -0.1559 0.3449 0.5311 0.041 Uiso calc R 1 1 . .
    C C16 -0.1986(3) 0.1755(4) 0.4491(2) 0.0406(11) Uani d . 1 1 . .
    H H16 -0.2801 0.1654 0.4654 0.049 Uiso calc R 1 1 . .
    C C17 -0.1546(3) 0.0827(4) 0.3874(2) 0.0372(10) Uani d . 1 1 . .
    H H17 -0.2047 0.0070 0.3626 0.045 Uiso calc R 1 1 . .
    C C18 -0.0357(3) 0.1007(3) 0.36136(18) 0.0237(8) Uani d . 1 1 . .
    H H18 -0.0048 0.0369 0.3190 0.028 Uiso calc R 1 1 . .
    C C19 0.2807(2) 0.2932(3) 0.44522(18) 0.0157(7) Uani d . 1 1 . .
    C C20 0.2719(3) 0.2011(3) 0.51609(19) 0.0204(8) Uani d . 1 1 . .
    H H20 0.2116 0.1254 0.5172 0.024 Uiso calc R 1 1 . .
    C C21 0.3513(3) 0.2202(4) 0.5850(2) 0.0292(9) Uani d . 1 1 . .
    H H21 0.3448 0.1582 0.6335 0.035 Uiso calc R 1 1 . .
    C C22 0.4409(3) 0.3307(4) 0.5829(2) 0.0299(9) Uani d . 1 1 . .
    H H22 0.4951 0.3440 0.6300 0.036 Uiso calc R 1 1 . .
    C C23 0.4504(3) 0.4198(4) 0.51283(19) 0.0273(8) Uani d . 1 1 . .
    H H23 0.5117 0.4944 0.5118 0.033 Uiso calc R 1 1 . .
    C C24 0.3714(3) 0.4025(3) 0.4430(2) 0.0228(8) Uani d . 1 1 . .
    H H24 0.3791 0.4642 0.3945 0.027 Uiso calc R 1 1 . .
    C C25 0.1090(3) 0.5631(3) 0.32274(18) 0.0194(7) Uani d . 1 1 . .
    H H25A 0.1721 0.6418 0.3215 0.023 Uiso calc R 1 1 . .
    H H25B 0.0828 0.5543 0.3818 0.023 Uiso calc R 1 1 . .
    C C26 0.0019(3) 0.6127(3) 0.26724(17) 0.0175(7) Uani d . 1 1 . .
    C C27 0.0136(3) 0.7352(3) 0.2139(2) 0.0238(8) Uani d . 1 1 . .
    H H27 0.0882 0.7878 0.2130 0.029 Uiso calc R 1 1 . .
    C C28 -0.0836(3) 0.7818(3) 0.1614(2) 0.0301(9) Uani d . 1 1 . .
    H H28 -0.0755 0.8668 0.1257 0.036 Uiso calc R 1 1 . .
    C C29 -0.1912(3) 0.7035(3) 0.1619(2) 0.0311(9) Uani d . 1 1 . .
    H H29 -0.2568 0.7334 0.1255 0.037 Uiso calc R 1 1 . .
    C C30 -0.2037(3) 0.5807(3) 0.2156(2) 0.0283(9) Uani d . 1 1 . .
    H H30 -0.2783 0.5279 0.2161 0.034 Uiso calc R 1 1 . .
    C C31 -0.1081(3) 0.5351(3) 0.26821(18) 0.0214(7) Uani d . 1 1 . .
    H H31 -0.1171 0.4515 0.3048 0.026 Uiso calc R 1 1 . .
    Cl Cl3 0.64281(7) 0.01513(9) 0.20683(5) 0.0317(2) Uani d . 1 1 . .
    Cl Cl4 0.54852(8) 0.27948(10) 0.29145(6) 0.0474(3) Uani d . 1 1 . .
    C C32 0.5825(3) 0.1997(3) 0.1931(2) 0.0323(9) Uani d . 1 1 . .
    H H32A 0.6420 0.2636 0.1646 0.039 Uiso calc R 1 1 . .
    H H32B 0.5083 0.1951 0.1567 0.039 Uiso calc R 1 1 . .
loop_
    _atom_site_aniso_label
    _atom_site_aniso_U_11
    _atom_site_aniso_U_22
    _atom_site_aniso_U_33
    _atom_site_aniso_U_12
    _atom_site_aniso_U_13
    _atom_site_aniso_U_23
    Ni1 0.0163(2) 0.01266(18) 0.01190(18) 0.00101(17) -0.00072(14) -0.00153(18)
    P1 0.0160(5) 0.0132(4) 0.0121(4) -0.0003(4) 0.0012(3) -0.0006(4)
    P2 0.0177(5) 0.0142(4) 0.0116(4) -0.0007(4) 0.0006(3) -0.0011(4)
    Cl1 0.0259(5) 0.0253(5) 0.0169(4) 0.0040(4) -0.0002(3) -0.0083(4)
    Cl2 0.0248(5) 0.0170(4) 0.0236(5) 0.0030(3) -0.0035(4) 0.0038(4)
    N1 0.0175(14) 0.0081(13) 0.0103(13) 0.0027(11) 0.0027(10) -0.0010(11)
    C1 0.0135(17) 0.0176(17) 0.0119(16) -0.0006(14) 0.0028(13) -0.0020(14)
    C2 0.0253(19) 0.0152(17) 0.0114(17) 0.0023(15) 0.0010(14) 0.0018(14)
    C3 0.0214(19) 0.0157(17) 0.0179(18) -0.0037(14) 0.0043(14) -0.0026(15)
    C4 0.0150(18) 0.029(2) 0.0166(18) 0.0008(15) -0.0008(14) -0.0015(15)
    C5 0.0202(19) 0.025(2) 0.0181(19) 0.0034(15) 0.0003(14) 0.0061(17)
    C6 0.0200(18) 0.0188(18) 0.0156(18) -0.0011(14) 0.0014(14) 0.0023(15)
    C7 0.0121(17) 0.0153(17) 0.0188(18) 0.0012(13) 0.0019(13) 0.0045(14)
    C8 0.0236(19) 0.0201(18) 0.0181(18) -0.0043(15) 0.0032(14) -0.0001(16)
    C9 0.031(2) 0.035(2) 0.0209(19) 0.0001(18) 0.0068(16) 0.0049(17)
    C10 0.024(2) 0.034(2) 0.034(2) -0.0086(18) 0.0076(16) 0.014(2)
    C11 0.037(2) 0.021(2) 0.036(2) -0.0121(16) 0.0040(17) -0.0004(17)
    C12 0.0243(19) 0.0218(19) 0.0239(19) -0.0066(15) 0.0046(15) -0.0028(15)
    C13 0.0148(18) 0.0208(18) 0.0149(18) -0.0016(14) 0.0012(13) 0.0071(14)
    C14 0.028(2) 0.025(2) 0.0193(18) 0.0026(15) 0.0048(15) 0.0066(16)
    C15 0.032(2) 0.037(2) 0.036(2) 0.0167(19) 0.0170(18) 0.020(2)
    C16 0.018(2) 0.060(3) 0.043(2) 0.0053(19) 0.0058(18) 0.034(2)
    C17 0.028(2) 0.045(3) 0.038(2) -0.0170(18) -0.0158(17) 0.020(2)
    C18 0.0251(19) 0.027(2) 0.0181(18) -0.0063(16) -0.0027(14) 0.0112(16)
    C19 0.0135(17) 0.0214(18) 0.0120(17) 0.0040(14) -0.0012(13) -0.0058(14)
    C20 0.0190(19) 0.0239(19) 0.0183(18) -0.0021(15) 0.0012(14) 0.0015(15)
    C21 0.030(2) 0.042(2) 0.0150(19) 0.0005(18) -0.0032(15) 0.0080(17)
    C22 0.021(2) 0.047(2) 0.021(2) -0.0005(18) -0.0074(15) -0.0071(19)
    C23 0.0164(19) 0.037(2) 0.029(2) -0.0076(16) -0.0019(15) -0.0077(19)
    C24 0.0196(19) 0.0245(19) 0.025(2) -0.0017(15) 0.0067(15) -0.0014(16)
    C25 0.0249(19) 0.0153(17) 0.0181(18) 0.0019(14) 0.0003(14) -0.0012(15)
    C26 0.0205(17) 0.0158(16) 0.0163(16) 0.0071(15) 0.0014(13) -0.0047(15)
    C27 0.026(2) 0.0163(18) 0.029(2) -0.0017(15) 0.0004(15) 0.0013(16)
    C28 0.038(2) 0.0154(18) 0.037(2) 0.0041(17) -0.0042(17) 0.0028(17)
    C29 0.030(2) 0.025(2) 0.038(2) 0.0141(16) -0.0088(17) -0.0097(18)
    C30 0.018(2) 0.033(2) 0.034(2) -0.0011(15) 0.0008(16) -0.0097(18)
    C31 0.0222(19) 0.0209(18) 0.0214(18) -0.0013(15) 0.0068(14) -0.0028(16)
    Cl3 0.0338(5) 0.0281(5) 0.0328(5) 0.0003(4) -0.0035(4) 0.0001(4)
    Cl4 0.0495(7) 0.0551(7) 0.0377(6) 0.0179(5) 0.0050(5) -0.0094(5)
    C32 0.036(2) 0.030(2) 0.031(2) 0.0039(17) 0.0026(17) -0.0002(18)
_geom_special_details
;
All e.s.d.'s (except the e.s.d. in the dihedral angle between two l.s. planes)
are estimated using the full covariance matrix. The cell e.s.d.'s are taken
into account individually in the estimation of e.s.d.'s in distances, angles
and torsion angles; correlations between e.s.d.'s in cell parameters are only
used when they are defined by crystal symmetry. An approximate (isotropic)
treatment of cell e.s.d.'s is used for estimating e.s.d.'s involving l.s.
planes.
;
loop_
    _geom_bond_atom_site_label_1
    _geom_bond_atom_site_label_2
    _geom_bond_site_symmetry_2
    _geom_bond_distance
    _geom_bond_publ_flag
    Ni1 P2 . 2.1244(11) yes
    Ni1 P1 . 2.1349(12) yes
    Ni1 Cl2 . 2.1994(12) yes
    Ni1 Cl1 . 2.2031(12) yes
    P1 N1 . 1.706(2) n
    P1 C7 . 1.808(3) ?
    P1 C1 . 1.817(3) ?
    P1 P2 . 2.5525(16) ?
    P2 N1 . 1.702(2) n
    P2 C13 . 1.803(3) ?
    P2 C19 . 1.805(3) ?
    N1 C25 . 1.488(3) ?
    C1 C2 . 1.393(4) ?
    C1 C6 . 1.394(4) ?
    C2 C3 . 1.390(4) ?
    C2 H2 . 0.9500 ?
    C3 C4 . 1.379(4) ?
    C3 H3 . 0.9500 ?
    C4 C5 . 1.384(4) ?
    C4 H4 . 0.9500 ?
    C5 C6 . 1.391(4) ?
    C5 H5 . 0.9500 ?
    C6 H6 . 0.9500 ?
    C7 C8 . 1.395(4) ?
    C7 C12 . 1.397(4) ?
    C8 C9 . 1.389(4) ?
    C8 H8 . 0.9500 ?
    C9 C10 . 1.376(4) ?
    C9 H9 . 0.9500 ?
    C10 C11 . 1.402(4) ?
    C10 H10 . 0.9500 ?
    C11 C12 . 1.378(4) ?
    C11 H11 . 0.9500 ?
    C12 H12 . 0.9500 ?
    C13 C18 . 1.399(4) ?
    C13 C14 . 1.401(4) ?
    C14 C15 . 1.375(4) ?
    C14 H14 . 0.9500 ?
    C15 C16 . 1.386(5) ?
    C15 H15 . 0.9500 ?
    C16 C17 . 1.380(4) ?
    C16 H16 . 0.9500 ?
    C17 C18 . 1.401(4) ?
    C17 H17 . 0.9500 ?
    C18 H18 . 0.9500 ?
    C19 C20 . 1.395(4) ?
    C19 C24 . 1.400(4) ?
    C20 C21 . 1.389(4) ?
    C20 H20 . 0.9500 ?
    C21 C22 . 1.399(4) ?
    C21 H21 . 0.9500 ?
    C22 C23 . 1.369(4) ?
    C22 H22 . 0.9500 ?
    C23 C24 . 1.395(4) ?
    C23 H23 . 0.9500 ?
    C24 H24 . 0.9500 ?
    C25 C26 . 1.519(4) ?
    C25 H25A . 0.9900 ?
    C25 H25B . 0.9900 ?
    C26 C27 . 1.387(4) ?
    C26 C31 . 1.401(4) ?
    C27 C28 . 1.401(4) ?
    C27 H27 . 0.9500 ?
    C28 C29 . 1.381(4) ?
    C28 H28 . 0.9500 ?
    C29 C30 . 1.395(4) ?
    C29 H29 . 0.9500 ?
    C30 C31 . 1.387(4) ?
    C30 H30 . 0.9500 ?
    C31 H31 . 0.9500 ?
    Cl3 C32 . 1.785(3) ?
    Cl4 C32 . 1.761(3) ?
    C32 H32A . 0.9900 ?
    C32 H32B . 0.9900 ?
loop_
    _geom_angle_atom_site_label_1
    _geom_angle_atom_site_label_2
    _geom_angle_atom_site_label_3
    _geom_angle_site_symmetry_1
    _geom_angle_site_symmetry_3
    _geom_angle
    _geom_angle_publ_flag
    P2 Ni1 P1 . . 73.64(5) yes
    P2 Ni1 Cl2 . . 93.79(5) yes
    P1 Ni1 Cl2 . . 167.11(3) yes
    P2 Ni1 Cl1 . . 167.91(4) yes
    P1 Ni1 Cl1 . . 94.29(4) yes
    Cl2 Ni1 Cl1 . . 98.29(5) yes
    N1 P2 Ni1 . . 94.60(9) ?
    N1 P1 Ni1 . . 94.10(9) n
    P2 N1 P1 . . 97.02(12) ?
    N1 P1 C7 . . 109.50(13) n
    N1 P1 C1 . . 112.46(12) n
    C7 P1 C1 . . 106.49(14) n
    C7 P1 Ni1 . . 120.15(10) ?
    C1 P1 Ni1 . . 113.74(10) ?
    N1 P2 C13 . . 107.14(13) ?
    N1 P2 C19 . . 109.77(13) ?
    C13 P2 C19 . . 105.05(14) ?
    C13 P2 Ni1 . . 119.37(11) ?
    C19 P2 Ni1 . . 119.62(10) ?
    C25 N1 P2 . . 128.80(18) ?
    C25 N1 P1 . . 132.73(19) ?
    C2 C1 C6 . . 119.9(3) ?
    C2 C1 P1 . . 118.2(2) ?
    C6 C1 P1 . . 121.9(2) ?
    C3 C2 C1 . . 119.8(3) ?
    C3 C2 H2 . . 120.1 ?
    C1 C2 H2 . . 120.1 ?
    C4 C3 C2 . . 120.6(3) ?
    C4 C3 H3 . . 119.7 ?
    C2 C3 H3 . . 119.7 ?
    C3 C4 C5 . . 119.5(3) ?
    C3 C4 H4 . . 120.2 ?
    C5 C4 H4 . . 120.2 ?
    C4 C5 C6 . . 120.8(3) ?
    C4 C5 H5 . . 119.6 ?
    C6 C5 H5 . . 119.6 ?
    C5 C6 C1 . . 119.4(3) ?
    C5 C6 H6 . . 120.3 ?
    C1 C6 H6 . . 120.3 ?
    C8 C7 C12 . . 119.4(3) ?
    C8 C7 P1 . . 118.2(2) ?
    C12 C7 P1 . . 122.3(2) ?
    C9 C8 C7 . . 119.9(3) ?
    C9 C8 H8 . . 120.0 ?
    C7 C8 H8 . . 120.0 ?
    C10 C9 C8 . . 120.3(3) ?
    C10 C9 H9 . . 119.9 ?
    C8 C9 H9 . . 119.9 ?
    C9 C10 C11 . . 120.3(3) ?
    C9 C10 H10 . . 119.9 ?
    C11 C10 H10 . . 119.9 ?
    C12 C11 C10 . . 119.5(3) ?
    C12 C11 H11 . . 120.3 ?
    C10 C11 H11 . . 120.3 ?
    C11 C12 C7 . . 120.6(3) ?
    C11 C12 H12 . . 119.7 ?
    C7 C12 H12 . . 119.7 ?
    C18 C13 C14 . . 119.1(3) ?
    C18 C13 P2 . . 120.5(2) ?
    C14 C13 P2 . . 119.9(2) ?
    C15 C14 C13 . . 120.6(3) ?
    C15 C14 H14 . . 119.7 ?
    C13 C14 H14 . . 119.7 ?
    C14 C15 C16 . . 120.0(3) ?
    C14 C15 H15 . . 120.0 ?
    C16 C15 H15 . . 120.0 ?
    C17 C16 C15 . . 120.7(3) ?
    C17 C16 H16 . . 119.7 ?
    C15 C16 H16 . . 119.7 ?
    C16 C17 C18 . . 119.7(3) ?
    C16 C17 H17 . . 120.1 ?
    C18 C17 H17 . . 120.1 ?
    C13 C18 C17 . . 119.8(3) ?
    C13 C18 H18 . . 120.1 ?
    C17 C18 H18 . . 120.1 ?
    C20 C19 C24 . . 119.8(3) ?
    C20 C19 P2 . . 118.6(2) ?
    C24 C19 P2 . . 121.4(2) ?
    C21 C20 C19 . . 120.0(3) ?
    C21 C20 H20 . . 120.0 ?
    C19 C20 H20 . . 120.0 ?
    C20 C21 C22 . . 120.0(3) ?
    C20 C21 H21 . . 120.0 ?
    C22 C21 H21 . . 120.0 ?
    C23 C22 C21 . . 120.0(3) ?
    C23 C22 H22 . . 120.0 ?
    C21 C22 H22 . . 120.0 ?
    C22 C23 C24 . . 120.9(3) ?
    C22 C23 H23 . . 119.6 ?
    C24 C23 H23 . . 119.6 ?
    C23 C24 C19 . . 119.3(3) ?
    C23 C24 H24 . . 120.3 ?
    C19 C24 H24 . . 120.3 ?
    N1 C25 C26 . . 114.1(2) ?
    N1 C25 H25A . . 108.7 ?
    C26 C25 H25A . . 108.7 ?
    N1 C25 H25B . . 108.7 ?
    C26 C25 H25B . . 108.7 ?
    H25A C25 H25B . . 107.6 ?
    C27 C26 C31 . . 119.5(3) ?
    C27 C26 C25 . . 119.6(3) ?
    C31 C26 C25 . . 120.9(3) ?
    C26 C27 C28 . . 120.5(3) ?
    C26 C27 H27 . . 119.7 ?
    C28 C27 H27 . . 119.7 ?
    C29 C28 C27 . . 119.6(3) ?
    C29 C28 H28 . . 120.2 ?
    C27 C28 H28 . . 120.2 ?
    C28 C29 C30 . . 120.1(3) ?
    C28 C29 H29 . . 119.9 ?
    C30 C29 H29 . . 119.9 ?
    C31 C30 C29 . . 120.4(3) ?
    C31 C30 H30 . . 119.8 ?
    C29 C30 H30 . . 119.8 ?
    C30 C31 C26 . . 119.8(3) ?
    C30 C31 H31 . . 120.1 ?
    C26 C31 H31 . . 120.1 ?
    Cl4 C32 Cl3 . . 110.75(18) ?
    Cl4 C32 H32A . . 109.5 ?
    Cl3 C32 H32A . . 109.5 ?
    Cl4 C32 H32B . . 109.5 ?
    Cl3 C32 H32B . . 109.5 ?
    H32A C32 H32B . . 108.1 ?
loop_
    _geom_torsion_atom_site_label_1
    _geom_torsion_atom_site_label_2
    _geom_torsion_atom_site_label_3
    _geom_torsion_atom_site_label_4
    _geom_torsion_site_symmetry_1
    _geom_torsion_site_symmetry_2
    _geom_torsion_site_symmetry_3
    _geom_torsion_site_symmetry_4
    _geom_torsion
    _geom_torsion_publ_flag
    P2 Ni1 P1 N1 . . . . 5.48(8) ?
    Cl2 Ni1 P1 N1 . . . . 18.5(2) ?
    Cl1 Ni1 P1 N1 . . . . -174.07(8) ?
    P2 Ni1 P1 C7 . . . . 120.86(12) ?
    Cl2 Ni1 P1 C7 . . . . 133.90(18) ?
    Cl1 Ni1 P1 C7 . . . . -58.69(12) ?
    P2 Ni1 P1 C1 . . . . -111.26(10) ?
    Cl2 Ni1 P1 C1 . . . . -98.22(19) ?
    Cl1 Ni1 P1 C1 . . . . 69.18(10) ?
    Cl2 Ni1 P1 P2 . . . . 13.04(17) ?
    Cl1 Ni1 P1 P2 . . . . -179.55(4) ?
    P1 Ni1 P2 N1 . . . . -5.50(8) ?
    Cl2 Ni1 P2 N1 . . . . 177.39(9) ?
    Cl1 Ni1 P2 N1 . . . . -3.4(2) ?
    P1 Ni1 P2 C13 . . . . 107.13(12) ?
    Cl2 Ni1 P2 C13 . . . . -69.98(12) ?
    Cl1 Ni1 P2 C13 . . . . 109.3(2) ?
    P1 Ni1 P2 C19 . . . . -121.36(12) ?
    Cl2 Ni1 P2 C19 . . . . 61.54(12) ?
    Cl1 Ni1 P2 C19 . . . . -119.2(2) ?
    Cl2 Ni1 P2 P1 . . . . -177.11(4) ?
    Cl1 Ni1 P2 P1 . . . . 2.13(18) ?
    C7 P1 P2 N1 . . . . 71.49(17) ?
    C1 P1 P2 N1 . . . . -90.16(16) ?
    Ni1 P1 P2 N1 . . . . 171.72(13) ?
    N1 P1 P2 C13 . . . . 82.17(17) ?
    C7 P1 P2 C13 . . . . 153.65(17) ?
    C1 P1 P2 C13 . . . . -7.99(17) ?
    Ni1 P1 P2 C13 . . . . -106.11(12) ?
    N1 P1 P2 C19 . . . . -72.03(17) ?
    C7 P1 P2 C19 . . . . -0.54(19) ?
    C1 P1 P2 C19 . . . . -162.19(16) ?
    Ni1 P1 P2 C19 . . . . 99.69(13) ?
    N1 P1 P2 Ni1 . . . . -171.72(13) ?
    C7 P1 P2 Ni1 . . . . -100.24(13) ?
    C1 P1 P2 Ni1 . . . . 98.12(12) ?
    C13 P2 N1 C25 . . . . 51.5(3) ?
    C19 P2 N1 C25 . . . . -62.1(3) ?
    Ni1 P2 N1 C25 . . . . 174.2(2) ?
    P1 P2 N1 C25 . . . . 167.5(3) ?
    C13 P2 N1 P1 . . . . -116.01(13) ?
    C19 P2 N1 P1 . . . . 130.43(13) ?
    Ni1 P2 N1 P1 . . . . 6.66(10) ?
    C7 P1 N1 C25 . . . . 62.6(3) ?
    C1 P1 N1 C25 . . . . -55.5(3) ?
    Ni1 P1 N1 C25 . . . . -173.3(2) ?
    P2 P1 N1 C25 . . . . -166.7(3) ?
    C7 P1 N1 P2 . . . . -130.64(13) ?
    C1 P1 N1 P2 . . . . 111.19(13) ?
    Ni1 P1 N1 P2 . . . . -6.62(10) ?
    N1 P1 C1 C2 . . . . -86.1(2) ?
    C7 P1 C1 C2 . . . . 154.0(2) ?
    Ni1 P1 C1 C2 . . . . 19.3(2) ?
    P2 P1 C1 C2 . . . . -40.4(3) ?
    N1 P1 C1 C6 . . . . 92.1(2) ?
    C7 P1 C1 C6 . . . . -27.8(3) ?
    Ni1 P1 C1 C6 . . . . -162.5(2) ?
    P2 P1 C1 C6 . . . . 137.8(2) ?
    C6 C1 C2 C3 . . . . -0.9(4) ?
    P1 C1 C2 C3 . . . . 177.3(2) ?
    C1 C2 C3 C4 . . . . 0.8(4) ?
    C2 C3 C4 C5 . . . . -0.3(4) ?
    C3 C4 C5 C6 . . . . 0.1(4) ?
    C4 C5 C6 C1 . . . . -0.2(4) ?
    C2 C1 C6 C5 . . . . 0.6(4) ?
    P1 C1 C6 C5 . . . . -177.5(2) ?
    N1 P1 C7 C8 . . . . -178.5(2) ?
    C1 P1 C7 C8 . . . . -56.6(3) ?
    Ni1 P1 C7 C8 . . . . 74.5(3) ?
    P2 P1 C7 C8 . . . . 139.8(2) ?
    N1 P1 C7 C12 . . . . 4.4(3) ?
    C1 P1 C7 C12 . . . . 126.2(3) ?
    Ni1 P1 C7 C12 . . . . -102.7(2) ?
    P2 P1 C7 C12 . . . . -37.3(3) ?
    C12 C7 C8 C9 . . . . 2.1(4) ?
    P1 C7 C8 C9 . . . . -175.2(2) ?
    C7 C8 C9 C10 . . . . -1.5(5) ?
    C8 C9 C10 C11 . . . . -0.4(5) ?
    C9 C10 C11 C12 . . . . 1.6(5) ?
    C10 C11 C12 C7 . . . . -1.0(5) ?
    C8 C7 C12 C11 . . . . -0.8(5) ?
    P1 C7 C12 C11 . . . . 176.3(2) ?
    N1 P2 C13 C18 . . . . 101.7(2) ?
    C19 P2 C13 C18 . . . . -141.6(2) ?
    Ni1 P2 C13 C18 . . . . -3.9(3) ?
    P1 P2 C13 C18 . . . . 58.3(3) ?
    N1 P2 C13 C14 . . . . -71.2(3) ?
    C19 P2 C13 C14 . . . . 45.5(3) ?
    Ni1 P2 C13 C14 . . . . -176.8(2) ?
    P1 P2 C13 C14 . . . . -114.6(2) ?
    C18 C13 C14 C15 . . . . -3.2(4) ?
    P2 C13 C14 C15 . . . . 169.8(2) ?
    C13 C14 C15 C16 . . . . 1.0(5) ?
    C14 C15 C16 C17 . . . . 1.6(5) ?
    C15 C16 C17 C18 . . . . -2.0(5) ?
    C14 C13 C18 C17 . . . . 2.7(4) ?
    P2 C13 C18 C17 . . . . -170.2(2) ?
    C16 C17 C18 C13 . . . . -0.2(5) ?
    N1 P2 C19 C20 . . . . 155.3(2) ?
    C13 P2 C19 C20 . . . . 40.4(3) ?
    Ni1 P2 C19 C20 . . . . -97.1(2) ?
    P1 P2 C19 C20 . . . . -162.63(17) ?
    N1 P2 C19 C24 . . . . -29.8(3) ?
    C13 P2 C19 C24 . . . . -144.7(2) ?
    Ni1 P2 C19 C24 . . . . 77.8(3) ?
    P1 P2 C19 C24 . . . . 12.3(3) ?
    C24 C19 C20 C21 . . . . 1.4(4) ?
    P2 C19 C20 C21 . . . . 176.4(2) ?
    C19 C20 C21 C22 . . . . -0.7(5) ?
    C20 C21 C22 C23 . . . . -0.2(5) ?
    C21 C22 C23 C24 . . . . 0.2(5) ?
    C22 C23 C24 C19 . . . . 0.5(5) ?
    C20 C19 C24 C23 . . . . -1.3(4) ?
    P2 C19 C24 C23 . . . . -176.1(2) ?
    P2 N1 C25 C26 . . . . -122.1(3) ?
    P1 N1 C25 C26 . . . . 40.9(4) ?
    N1 C25 C26 C27 . . . . -109.9(3) ?
    N1 C25 C26 C31 . . . . 69.1(3) ?
    C31 C26 C27 C28 . . . . 0.2(4) ?
    C25 C26 C27 C28 . . . . 179.2(3) ?
    C26 C27 C28 C29 . . . . -1.1(5) ?
    C27 C28 C29 C30 . . . . 1.3(5) ?
    C28 C29 C30 C31 . . . . -0.7(5) ?
    C29 C30 C31 C26 . . . . -0.2(4) ?
    C27 C26 C31 C30 . . . . 0.4(4) ?
    C25 C26 C31 C30 . . . . -178.6(3) ?
loop_
    _geom_hbond_atom_site_label_D
    _geom_hbond_atom_site_label_H
    _geom_hbond_atom_site_label_A
    _geom_hbond_site_symmetry_A
    _geom_hbond_distance_DH
    _geom_hbond_distance_HA
    _geom_hbond_distance_DA
    _geom_hbond_angle_DHA
    C15 H15 Cl2 2_556 0.95 2.72 3.626(4) 160
    C22 H22 Cl2 2_656 0.95 2.69 3.485(4) 142
    C25 H25A Cl2 1_565 0.99 2.79 3.737(4) 159
    C32 H32B Cl1 . 0.99 2.68 3.522(4) 143
