# Supplementary material for: [N,N-Bis(diphenyl­phosphan­yl)benzyl­amine-κ2 P,P′]dichloridonickel(II) dichloro­methane monosolvate
Source: Acta Crystallogr Sect E Struct Rep Online. 2011 Oct 22;67(Pt 11):m1571. doi: 10.1107/S1600536811042759 (PMC3246988; doi:10.1107/S1600536811042759)
Supplement: Supplementary file 2 [file e-67-m1571-Isup2.hkl]

# 
# h,k,l, Fc-squared, Fo-squared, sigma(Fo-squared) and status flag 
# 
data_I
_shelx_title ' shelx in P2(1)' 
_shelx_refln_list_code          4 
_shelx_F_calc_maximum      147.46 
_exptl_crystal_F_000       708.00 
_reflns_d_resolution_high  0.8405 
 
loop_ 
 _symmetry_equiv_pos_as_xyz 
 'x, y, z' 
 '-x, y+1/2, -z' 
 
_cell_length_a    11.0739 
_cell_length_b     8.9063 
_cell_length_c    15.8140 
_cell_angle_alpha  90.000 
_cell_angle_beta   91.815 
_cell_angle_gamma  90.000 
 
_shelx_F_squared_multiplier     1.000 
 
loop_ 
 _refln_index_h 
 _refln_index_k 
 _refln_index_l 
 _refln_F_squared_calc 
 _refln_F_squared_meas 
 _refln_F_squared_sigma 
 _refln_observed_status 
   0 -10   0     1879.78     1843.53    225.71 o 
   1 -10   0       52.80       71.38     64.86 o 
   2 -10   0      933.13      971.17     94.63 o 
   3 -10   0      458.72      454.03     74.61 o 
   4 -10   0      576.47      603.76    107.27 o 
   1  -9   0     1471.26     1581.26    116.13 o 
   2  -9   0      304.42      312.16     55.38 o 
   3  -9   0      640.57      659.50     96.03 o 
   4  -9   0      440.49      394.63     85.85 o 
   6  -9   0      118.82      115.46    164.02 o 
   0  -8   0      193.67      182.52     20.37 o 
   1  -8   0      702.62      732.29     44.01 o 
   2  -8   0      321.42      310.10     35.95 o 
   3  -8   0      162.42      156.50     22.64 o 
   4  -8   0      288.94      243.45     21.13 o 
   6  -8   0      110.66      106.11    147.03 o 
   7  -8   0      619.38      645.22    115.28 o 
   8  -8   0      403.82      393.95     98.59 o 
   1  -7   0      200.23      203.41     11.08 o 
   2  -7   0      358.17      324.99     19.64 o 
   3  -7   0      113.11      124.00     25.91 o 
   4  -7   0      621.40      644.47     48.50 o 
   5  -7   0       67.93       63.16     17.20 o 
   6  -7   0      361.08      357.26     58.25 o 
   7  -7   0     1043.87     1069.89     92.18 o 
   8  -7   0      105.36       89.70     27.08 o 
   9  -7   0      549.52      516.38     56.57 o 
   0  -6   0     1077.19      793.87    211.51 o 
   1  -6   0      178.79      188.93      9.56 o 
   2  -6   0       87.37       79.18     16.78 o 
   3  -6   0      324.31      314.47     18.24 o 
   4  -6   0     2297.15     2514.00     99.68 o 
   5  -6   0      131.54      134.06     18.07 o 
   6  -6   0     1130.60     1095.39     54.13 o 
   7  -6   0      241.50      213.31     45.23 o 
   8  -6   0      289.78      309.22     56.47 o 
   9  -6   0      144.50      140.05     43.47 o 
  10  -6   0      582.76      632.66     67.90 o 
   1  -5   0     1122.78     1051.45     19.32 o 
   2  -5   0       38.60       49.96      8.01 o 
   3  -5   0     1508.36     1497.45     32.88 o 
   4  -5   0       14.56       13.40      8.28 o 
   5  -5   0     1968.98     2021.43     44.27 o 
   6  -5   0      349.13      336.70     47.66 o 
   7  -5   0     2385.50     2365.66    156.11 o 
   8  -5   0      212.72      214.41     32.80 o 
   9  -5   0      781.77      763.42     71.30 o 
  10  -5   0       19.21       16.81     26.25 o 
  11  -5   0      274.01      289.00     43.30 o 
   0  -4   0      231.00      231.56     16.61 o 
   1  -4   0      228.26      234.04     12.21 o 
   2  -4   0     1616.48     1608.51     28.28 o 
   3  -4   0      930.54     1000.28     25.33 o 
   4  -4   0     3214.03     3245.94     43.60 o 
   5  -4   0      222.46      226.08      7.93 o 
   6  -4   0     1492.61     1521.22     95.00 o 
   7  -4   0      319.45      302.08     51.46 o 
   8  -4   0      886.58      968.24     96.92 o 
   9  -4   0      210.44      184.87     54.17 o 
  10  -4   0      473.96      431.40     52.93 o 
  11  -4   0      168.81      185.47     67.13 o 
  12  -4   0      223.48      251.58     42.43 o 
   1  -3   0      298.04      297.92      8.92 o 
   2  -3   0     1714.23     1719.76     24.75 o 
   3  -3   0      184.10      193.31     12.81 o 
   4  -3   0      613.53      658.97     24.44 o 
   5  -3   0      768.42      783.38     45.93 o 
   6  -3   0      313.49      303.30     31.37 o 
   7  -3   0     1275.47     1324.72     68.32 o 
   8  -3   0      343.93      396.61     48.73 o 
   9  -3   0     2906.45     2945.87    168.91 o 
  10  -3   0     1600.70     1586.75    112.66 o 
  11  -3   0      874.90      913.68    125.25 o 
  12  -3   0      444.13      501.02     63.45 o 
   0  -2   0     2081.19     1996.50     30.32 o 
   1  -2   0     1751.56     1750.56     26.55 o 
   2  -2   0     2598.73     2656.95     50.49 o 
   3  -2   0     6264.75     6316.83    122.44 o 
   4  -2   0     2651.98     2676.20     76.87 o 
   5  -2   0     2932.96     3002.32     94.26 o 
   6  -2   0      419.21      410.01     17.82 o 
   7  -2   0      237.45      234.68     27.74 o 
   8  -2   0     2420.79     2365.81    143.97 o 
   9  -2   0      609.24      610.30     62.76 o 
  10  -2   0      163.35      213.12     45.35 o 
  11  -2   0      660.75      705.77     66.18 o 
  12  -2   0      307.25      359.10     65.32 o 
   1  -1   0     7121.66     6829.59    129.58 o 
   2  -1   0     1234.74     1208.26     36.57 o 
   3  -1   0    20678.00    19373.59    275.80 o 
   4  -1   0     1215.69     1222.72     22.80 o 
   5  -1   0     3489.43     3578.73     76.62 o 
   6  -1   0     4314.42     4209.78     87.97 o 
   7  -1   0     2120.21     2140.51     62.10 o 
   8  -1   0      222.35      205.25     30.84 o 
   9  -1   0      399.31      442.28     41.87 o 
  10  -1   0      360.71      336.99     46.80 o 
  11  -1   0      155.15      206.48     50.31 o 
  12  -1   0      356.00      381.95     49.19 o 
  13  -1   0      199.21      239.69     63.61 o 
   1   0   0     1177.87     1067.51     39.96 o 
   2   0   0     3543.90     3570.21     53.36 o 
   3   0   0       60.10       86.58      7.32 o 
   4   0   0     2659.27     2755.84     40.13 o 
   5   0   0      315.44      371.29     20.37 o 
   6   0   0      184.22      209.00     17.10 o 
   7   0   0      347.58      395.21     25.63 o 
   8   0   0      116.85       90.98     21.72 o 
   9   0   0       21.43       34.70     39.44 o 
  10   0   0      145.23      137.32     22.49 o 
  11   0   0     1650.03     1725.94    112.13 o 
  12   0   0       15.71       26.69     28.52 o 
  13   0   0      200.33      201.94     57.48 o 
   1   1   0     7718.51     7202.61    108.40 o 
   2   1   0     1175.42     1129.35     41.46 o 
   3   1   0    20544.52    18103.92    943.35 o 
   4   1   0     1256.40     1235.57     25.66 o 
   5   1   0     3309.90     3220.34     81.66 o 
   6   1   0     4336.99     4374.26     70.19 o 
   7   1   0     1902.54     1981.32     69.22 o 
   8   1   0      233.88      236.16     34.23 o 
   9   1   0      357.23      368.56     27.84 o 
  10   1   0      334.09      349.36     48.23 o 
  11   1   0      192.80      198.05     52.27 o 
  12   1   0      318.70      329.58     72.78 o 
  13   1   0      203.51      239.65     58.61 o 
   0   2   0     2316.25     2199.46     78.70 o 
   1   2   0     1756.49     1833.61     25.62 o 
   2   2   0     2307.11     2301.23     54.14 o 
   3   2   0     6289.81     6408.18     66.66 o 
   4   2   0     2852.07     3094.83     82.28 o 
   5   2   0     2953.22     2876.04    425.04 o 
   6   2   0      369.78      318.83     13.86 o 
   7   2   0      220.52      190.51     13.32 o 
   8   2   0     2353.47     2144.30    124.89 o 
   9   2   0      601.89      528.69     43.37 o 
  10   2   0      164.89      184.67     58.47 o 
  11   2   0      626.54      669.78    101.48 o 
  12   2   0      332.58      376.13     86.27 o 
   1   3   0      275.83      273.05     11.69 o 
   2   3   0     1703.06     1723.53     26.87 o 
   3   3   0      250.26      270.64     16.31 o 
   4   3   0      590.99      640.66     30.19 o 
   5   3   0      647.21      640.57     40.55 o 
   6   3   0      336.03      308.65     49.98 o 
   7   3   0     1391.41     1390.25    106.73 o 
   8   3   0      329.35      321.61     56.76 o 
   9   3   0     3018.99     3208.01    257.63 o 
  10   3   0     1574.03     1567.79    164.12 o 
  11   3   0      978.18     1053.47    146.39 o 
  12   3   0      431.01      478.00     96.73 o 
   0   4   0      151.35      162.36     31.60 o 
   1   4   0      202.79      211.41     18.36 o 
   2   4   0     1629.64     1572.75     44.37 o 
   3   4   0      909.16      983.81     26.53 o 
   4   4   0     3347.81     3487.50     54.44 o 
   5   4   0      231.01      232.57     18.26 o 
   6   4   0     1574.13     1466.65     69.54 o 
   7   4   0      311.86      272.61     29.12 o 
   8   4   0      933.55      857.97     65.74 o 
   9   4   0      190.27      155.39     46.85 o 
  10   4   0      517.41      445.57     77.17 o 
  11   4   0      168.96      179.70     65.09 o 
  12   4   0      234.55      269.97     61.04 o 
   1   5   0     1072.62     1009.76     41.92 o 
   2   5   0       38.25       47.25     13.24 o 
   3   5   0     1381.00     1382.54     44.62 o 
   4   5   0       16.72       14.30     11.59 o 
   5   5   0     1939.85     2008.97     63.51 o 
   6   5   0      352.76      340.20     32.02 o 
   7   5   0     2384.21     2178.62    168.30 o 
   8   5   0      223.62      190.66     34.43 o 
   9   5   0      934.69      816.90     91.46 o 
  10   5   0       19.45       16.39     24.01 o 
  11   5   0      293.35      247.38     53.16 o 
   0   6   0      922.90      916.51     78.42 o 
   1   6   0      176.52      199.67     22.97 o 
   2   6   0       75.29       65.57     19.63 o 
   3   6   0      337.01      344.99     28.06 o 
   4   6   0     2258.51     2278.08    119.34 o 
   5   6   0      146.40      153.40     25.20 o 
   6   6   0     1228.56     1151.88     82.83 o 
   7   6   0      265.43      230.94     33.86 o 
   8   6   0      241.32      263.10     50.60 o 
   9   6   0      165.12      123.35     23.31 o 
  10   6   0      556.89      463.48     89.04 o 
   1   7   0      136.76      134.16     22.50 o 
   2   7   0      355.60      354.89     36.92 o 
   3   7   0      134.28      148.77     22.78 o 
   4   7   0      596.04      601.52     45.62 o 
   5   7   0      124.71      120.18     17.93 o 
   6   7   0      336.75      323.16     41.06 o 
   7   7   0     1022.74     1025.16    113.22 o 
   8   7   0       92.55       78.82     31.69 o 
   9   7   0      547.00      529.62     93.63 o 
   0   8   0      303.26      279.60     47.66 o 
   1   8   0      687.96      690.47     61.18 o 
   2   8   0      397.03      411.29     48.07 o 
   3   8   0      166.58      173.73     27.44 o 
   4   8   0      231.18      202.82     23.48 o 
   5   8   0     1313.69     1259.04     96.83 o 
   6   8   0      171.87      133.26     26.30 o 
   7   8   0      609.80      575.29     86.11 o 
   8   8   0      412.59      338.70     60.83 o 
   1   9   0     1547.07     1606.91    109.23 o 
   2   9   0      312.08      311.92     38.89 o 
   3   9   0      671.43      697.74     93.21 o 
   4   9   0      430.78      416.70     88.03 o 
   5   9   0      541.70      547.37     88.03 o 
   0  10   0     1822.29     1691.08    229.02 o 
   1  10   0       50.80       50.18     95.62 o 
   2  10   0     1010.64     1103.43    134.30 o 
   3  10   0      460.19      446.98     78.61 o 
   4  10   0      584.01      629.89     95.07 o 
  -4 -10   1       35.28       19.88     30.69 o 
  -3 -10   1     1080.96     1151.92    181.78 o 
  -2 -10   1       41.92       49.79     51.47 o 
  -1 -10   1     1900.54     1871.23    131.70 o 
   0 -10   1      110.17      117.98    106.64 o 
   1 -10   1     1084.29     1117.57    108.22 o 
   2 -10   1       78.29       57.49     62.52 o 
   3 -10   1      842.77      846.02     92.10 o 
   4 -10   1      276.35      275.92    241.27 o 
  -6  -9   1      376.97      357.26    150.25 o 
  -5  -9   1       57.48       72.57     83.45 o 
  -4  -9   1      141.65      121.37     26.46 o 
  -3  -9   1       37.72       37.53     38.20 o 
  -2  -9   1     1631.18     1717.44    125.23 o 
  -1  -9   1      238.68      240.73     60.19 o 
   0  -9   1     1847.32     2016.03    141.53 o 
   1  -9   1      141.32      176.31     96.06 o 
   2  -9   1     2455.32     2547.08    165.58 o 
   3  -9   1      243.17      235.40     53.14 o 
   4  -9   1      635.00      647.45     69.27 o 
   6  -9   1      228.70      206.22     61.64 o 
  -8  -8   1      265.10      352.68    322.93 o 
  -7  -8   1       50.70       53.73     20.05 o 
  -6  -8   1      248.79      225.04     31.84 o 
  -5  -8   1      249.35      235.80     36.82 o 
  -4  -8   1      365.56      376.33     42.82 o 
  -3  -8   1      192.22      198.19     19.72 o 
  -2  -8   1      426.35      429.34     43.51 o 
  -1  -8   1       13.55       22.14     18.14 o 
   0  -8   1      155.32      145.68     19.84 o 
   1  -8   1      694.35      706.12     57.31 o 
   2  -8   1      265.41      257.15     56.30 o 
   3  -8   1     1488.23     1564.12    126.67 o 
   4  -8   1     1248.46     1247.47    113.17 o 
   5  -8   1      783.32      765.56     78.54 o 
   6  -8   1      631.13      702.25    152.06 o 
   7  -8   1      380.50      376.82     81.13 o 
   8  -8   1      631.35      606.47    118.17 o 
  -9  -7   1      148.68      150.59     36.34 o 
  -8  -7   1      255.44      258.21     41.36 o 
  -7  -7   1      172.38      165.63     31.55 o 
  -6  -7   1      193.39      216.05     32.72 o 
  -5  -7   1       18.99       16.84     14.23 o 
  -4  -7   1      347.83      328.69     30.12 o 
  -3  -7   1     1601.76     1668.57     73.49 o 
  -2  -7   1      203.47      197.26     16.10 o 
  -1  -7   1      447.76      410.07     25.17 o 
   0  -7   1      615.21      622.47     32.67 o 
   1  -7   1      316.79      311.14     18.05 o 
   2  -7   1      442.98      410.63     22.65 o 
   3  -7   1      477.68      476.62     31.01 o 
   4  -7   1      368.83      375.01     32.75 o 
   5  -7   1      273.97      273.01     32.60 o 
   6  -7   1      737.31      744.29     73.40 o 
   7  -7   1      720.68      755.22     78.75 o 
   8  -7   1      681.37      658.39     95.92 o 
 -10  -6   1       91.73       71.42     74.75 o 
  -9  -6   1      849.76      960.08     95.11 o 
  -8  -6   1      261.93      301.06     57.27 o 
  -7  -6   1     2354.60     2708.59    182.93 o 
  -6  -6   1       64.30       66.88      5.56 o 
  -5  -6   1     1001.16      990.19     46.61 o 
  -4  -6   1      474.75      475.68     32.21 o 
  -3  -6   1     1655.03     1678.97     54.41 o 
  -2  -6   1      175.88      173.43     17.97 o 
  -1  -6   1     1870.18     1858.04     45.37 o 
   0  -6   1     1352.53     1375.34     29.31 o 
   1  -6   1     1787.97     1831.19     38.18 o 
   2  -6   1      758.44      749.77     21.82 o 
   3  -6   1     1209.69     1221.87     37.05 o 
   4  -6   1       93.57       87.25     10.29 o 
   5  -6   1      381.32      387.31     23.89 o 
   6  -6   1      281.99      287.59     27.01 o 
   7  -6   1      223.45      247.42     32.59 o 
   8  -6   1       38.11       39.30     37.43 o 
   9  -6   1      882.62      933.08    116.99 o 
  10  -6   1      300.40      271.31     49.06 o 
 -11  -5   1       56.60       42.89     29.69 o 
 -10  -5   1      485.45      476.45     99.42 o 
  -9  -5   1      247.99      259.20     53.08 o 
  -8  -5   1     1173.51     1211.14    105.46 o 
  -7  -5   1      552.30      530.69     52.11 o 
  -6  -5   1     6848.95     7177.32    430.78 o 
  -5  -5   1      235.36      230.19     18.94 o 
  -4  -5   1     3903.39     3901.68    179.78 o 
  -3  -5   1     3669.34     3812.21     85.19 o 
  -2  -5   1     4171.67     4240.22     69.12 o 
  -1  -5   1     1104.53     1108.61     21.15 o 
   0  -5   1      493.29      463.36     15.99 o 
   1  -5   1      479.60      493.10     12.25 o 
   2  -5   1     1005.81      996.44     29.06 o 
   3  -5   1      145.72      166.41     11.26 o 
   4  -5   1     2227.40     2284.27     54.33 o 
   5  -5   1       22.04       21.18     19.58 o 
   6  -5   1      654.33      614.28     34.57 o 
   7  -5   1      264.93      270.97     42.86 o 
   8  -5   1      319.31      334.35     47.58 o 
   9  -5   1       40.33       55.23     44.25 o 
  10  -5   1      176.39      162.02     37.41 o 
  11  -5   1       24.72       42.28     28.63 o 
 -12  -4   1      161.35      140.18     33.03 o 
 -11  -4   1      422.73      371.10     52.54 o 
 -10  -4   1       10.80       15.85     19.10 o 
  -9  -4   1     2526.87     2797.70    191.52 o 
  -8  -4   1     1368.93     1627.44    144.49 o 
  -7  -4   1     1799.44     1962.58    216.86 o 
  -6  -4   1      677.71      666.03     58.59 o 
  -5  -4   1     1664.89     1845.31     90.19 o 
  -4  -4   1       47.53       39.48      5.23 o 
  -3  -4   1     1404.46     1396.92     44.02 o 
  -2  -4   1     1247.02     1237.96     23.20 o 
  -1  -4   1     5381.88     5389.31     68.19 o 
   0  -4   1       40.94       35.29     12.67 o 
   1  -4   1     3714.60     3684.20     65.64 o 
   2  -4   1     3216.25     3326.58     55.96 o 
   3  -4   1      282.97      255.57     11.17 o 
   4  -4   1      232.00      219.61     12.81 o 
   5  -4   1      636.11      661.62     30.30 o 
   6  -4   1      267.26      237.97     18.93 o 
   7  -4   1      699.46      720.77     75.11 o 
   8  -4   1      671.76      659.65     63.78 o 
   9  -4   1     1643.87     1720.32    125.39 o 
  10  -4   1       15.49       24.08     18.98 o 
  11  -4   1      707.45      717.43     74.80 o 
  12  -4   1        4.27        5.06     18.82 o 
 -12  -3   1      235.59      238.69     39.82 o 
 -11  -3   1     1216.49     1287.91    162.50 o 
 -10  -3   1      515.46      519.32     73.70 o 
  -9  -3   1      108.37      151.97    100.45 o 
  -8  -3   1     1087.56     1058.89     79.32 o 
  -7  -3   1      974.46      979.36     58.26 o 
  -6  -3   1     3242.05     3432.34    120.51 o 
  -5  -3   1       80.65       72.78     19.22 o 
  -4  -3   1     2556.04     2699.41     67.69 o 
  -3  -3   1     3214.72     3237.75     44.78 o 
  -2  -3   1     1613.78     1624.19     26.78 o 
  -1  -3   1     2178.39     2180.01     27.63 o 
   0  -3   1      753.49      774.52     13.27 o 
   1  -3   1     4423.78     4405.86     41.41 o 
   2  -3   1     1106.09     1159.52     22.69 o 
   3  -3   1      356.74      402.80     17.80 o 
   4  -3   1     1042.98     1114.64     45.73 o 
   5  -3   1      462.37      491.66     18.80 o 
   6  -3   1     1944.72     2019.92     80.56 o 
   7  -3   1       30.10       29.47     22.94 o 
   8  -3   1     3194.68     3121.35    135.07 o 
   9  -3   1      106.97      124.42     65.43 o 
  10  -3   1      430.15      473.17     68.36 o 
  11  -3   1     1047.59     1263.12    126.05 o 
  12  -3   1     1031.44     1257.91    115.02 o 
 -12  -2   1      799.48      882.71     89.92 o 
 -11  -2   1      311.93      346.37     47.73 o 
 -10  -2   1      676.62      689.83     64.17 o 
  -9  -2   1     1454.23     1476.92    106.90 o 
  -8  -2   1      245.34      255.48     32.78 o 
  -7  -2   1      385.14      375.42     36.84 o 
  -6  -2   1     2153.76     1985.02    122.76 o 
  -5  -2   1     2308.32     2439.13     84.11 o 
  -4  -2   1      731.64      798.82     31.95 o 
  -3  -2   1     1543.92     1656.69     31.84 o 
  -2  -2   1     3317.52     3289.01     44.08 o 
  -1  -2   1     5444.63     5344.11     47.26 o 
   0  -2   1     4433.45     4326.60     69.54 o 
   1  -2   1     3214.34     3194.27     55.47 o 
   2  -2   1     2616.65     2661.02     52.00 o 
   3  -2   1      866.46      944.31     30.50 o 
   4  -2   1       97.08       95.06     12.67 o 
   5  -2   1     4455.47     4700.21    161.15 o 
   6  -2   1     4682.76     4609.44     92.56 o 
   7  -2   1     3439.01     3526.12     88.83 o 
   8  -2   1     1654.04     1620.62     89.76 o 
   9  -2   1      794.59      772.59     48.48 o 
  10  -2   1      306.01      326.51     48.33 o 
  11  -2   1     1249.39     1371.28    102.21 o 
  12  -2   1      224.99      254.46     41.91 o 
 -13  -1   1       76.06       61.71    110.34 o 
 -12  -1   1      439.46      514.54     56.37 o 
 -11  -1   1       94.46      100.78     28.16 o 
 -10  -1   1     1004.50     1012.18     82.46 o 
  -9  -1   1       70.42       80.92     57.06 o 
  -8  -1   1      799.86      780.29     52.55 o 
  -7  -1   1       10.35       28.62     32.03 o 
  -6  -1   1      603.20      622.92     30.17 o 
  -5  -1   1     1178.63     1185.95     48.36 o 
  -4  -1   1     2484.92     2640.19     74.42 o 
  -3  -1   1     3758.83     3688.77     41.26 o 
  -2  -1   1    11286.43    10996.70    138.91 o 
  -1  -1   1     1982.35     1993.11     55.55 o 
   0  -1   1    10645.87    10090.54    344.59 o 
   1  -1   1     1624.80     1594.84     41.48 o 
   2  -1   1     1433.99     1467.49     22.58 o 
   3  -1   1     5796.46     5581.05    153.69 o 
   4  -1   1     2626.88     2629.59     36.35 o 
   5  -1   1     2141.49     2131.29     62.39 o 
   6  -1   1     1242.61     1235.26     42.35 o 
   7  -1   1      118.34      115.03     13.64 o 
   8  -1   1     1247.75     1220.85     52.03 o 
   9  -1   1      603.19      612.00     44.59 o 
  10  -1   1      779.98      836.66     72.52 o 
  11  -1   1       39.90       47.26     40.28 o 
  12  -1   1       15.96       15.30     21.61 o 
  13  -1   1       14.75       15.97     32.11 o 
 -13   0   1      912.56      925.03    129.81 o 
 -12   0   1       13.48       24.35     31.34 o 
 -11   0   1      603.67      623.97     81.10 o 
 -10   0   1       18.63       20.86     20.29 o 
  -9   0   1       10.04       14.33     25.37 o 
  -8   0   1      284.71      261.38     27.55 o 
  -7   0   1      545.21      554.42     31.96 o 
  -6   0   1       12.34        9.47      7.19 o 
  -5   0   1      225.71      238.68     17.98 o 
  -4   0   1       47.72       55.29      6.39 o 
  -3   0   1    10298.60    10169.26    166.48 o 
  -2   0   1     2514.33     2367.10     86.80 o 
  -1   0   1    10534.98    10107.09    164.24 o 
   0   0   1       34.54       21.20      3.72 o 
   1   0   1    12208.90    11247.66     97.57 o 
   2   0   1        9.20       13.69      5.53 o 
   3   0   1    21744.36    20928.50    827.64 o 
   4   0   1     1717.49     1773.10     33.09 o 
   5   0   1     3440.47     3864.55    167.82 o 
   6   0   1       20.80       19.62     14.31 o 
   7   0   1      125.47      116.84     14.71 o 
   8   0   1     1919.14     1976.09    162.83 o 
   9   0   1      257.00      267.95     35.78 o 
  10   0   1      553.71      527.18     64.01 o 
  11   0   1      388.17      375.22     46.27 o 
  12   0   1       70.13       64.33     68.75 o 
  13   0   1       67.61       81.62    149.53 o 
 -13   1   1       61.32       63.47     71.04 o 
 -12   1   1      424.85      526.68     93.84 o 
 -11   1   1       97.46      105.32    103.66 o 
 -10   1   1     1016.01      972.21     74.92 o 
  -9   1   1       80.32       70.38     22.28 o 
  -8   1   1      678.34      668.04     26.21 o 
  -7   1   1       17.32       30.16     19.62 o 
  -6   1   1      540.15      554.94     23.08 o 
  -5   1   1     1179.83     1220.18     27.24 o 
  -4   1   1     2288.83     2321.75     75.51 o 
  -3   1   1     3821.43     3844.16    116.74 o 
  -2   1   1    11293.13    10972.56     94.47 o 
  -1   1   1     1938.22     1894.13     34.67 o 
   0   1   1    11343.46    10304.67    271.89 o 
   1   1   1     1628.45     1548.35     16.92 o 
   2   1   1     1324.17     1332.93     37.52 o 
   3   1   1     5801.63     5628.77     53.29 o 
   4   1   1     2652.62     2597.47     70.13 o 
   5   1   1     2178.09     2256.10    144.11 o 
   6   1   1     1070.60     1088.77     41.65 o 
   7   1   1      133.52      152.20     19.13 o 
   8   1   1     1042.46     1060.82     50.12 o 
   9   1   1      642.77      650.37     51.17 o 
  10   1   1      695.86      622.31     59.43 o 
  11   1   1       35.86       38.02     12.05 o 
  12   1   1       31.76       33.10     53.56 o 
  13   1   1        8.47       18.70     38.98 o 
 -12   2   1      775.35      785.15    123.28 o 
 -11   2   1      351.16      388.21     76.76 o 
 -10   2   1      655.16      645.89     84.98 o 
  -9   2   1     1477.10     1298.99    214.39 o 
  -8   2   1      225.81      193.82     30.10 o 
  -7   2   1      382.23      235.14    107.47 o 
  -6   2   1     2234.84     1676.26    185.69 o 
  -5   2   1     2185.08     2451.91     83.49 o 
  -4   2   1      750.53      792.93     40.45 o 
  -3   2   1     1803.67     1852.06     49.03 o 
  -2   2   1     3313.05     3462.06     59.93 o 
  -1   2   1     5527.24     5401.31     49.34 o 
   0   2   1     4407.87     4292.62     58.35 o 
   1   2   1     2958.63     3017.25     51.05 o 
   2   2   1     2649.36     2650.53     63.07 o 
   3   2   1      649.49      678.34     15.25 o 
   4   2   1      103.26      109.66     14.07 o 
   5   2   1     4275.32     3920.89    141.53 o 
   6   2   1     4806.73     4329.81    287.78 o 
   7   2   1     3378.77     2997.50    283.52 o 
   8   2   1     1658.96     1508.41     88.11 o 
   9   2   1      808.41      765.05     99.11 o 
  10   2   1      300.15      232.17     38.53 o 
  11   2   1     1225.94     1315.83    159.86 o 
  12   2   1      207.26      232.19    204.86 o 
 -12   3   1      261.10      256.01     72.73 o 
 -11   3   1     1203.53     1285.71    162.87 o 
 -10   3   1      471.11      479.85    104.40 o 
  -9   3   1      111.87      125.46     39.84 o 
  -8   3   1     1293.88     1281.94    129.00 o 
  -7   3   1      944.06      933.27     80.88 o 
  -6   3   1     3460.35     3827.27    130.06 o 
  -5   3   1       68.70       63.54     18.68 o 
  -4   3   1     2868.32     3120.26     62.79 o 
  -3   3   1     3298.49     3366.35     61.29 o 
  -2   3   1     1352.80     1396.98     34.12 o 
  -1   3   1     2206.31     2174.77     29.73 o 
   0   3   1      659.83      639.12     22.25 o 
   1   3   1     4415.11     4482.48     89.35 o 
   2   3   1     1016.75     1023.67     34.05 o 
   3   3   1      356.50      396.70     16.79 o 
   4   3   1      864.32      924.07     38.48 o 
   5   3   1      448.17      479.79     16.93 o 
   6   3   1     2092.58     2208.32     94.03 o 
   7   3   1       21.30       28.59     23.27 o 
   8   3   1     3170.64     2838.24    229.12 o 
   9   3   1      125.83      130.88    121.85 o 
  10   3   1      430.75      432.81     94.42 o 
  11   3   1     1065.73     1125.32    149.90 o 
  12   3   1      996.84     1059.28    190.76 o 
 -12   4   1      142.97      129.49     69.37 o 
 -11   4   1      477.41      465.45     86.53 o 
 -10   4   1        5.90        4.24     24.14 o 
  -9   4   1     2749.79     2826.17    263.37 o 
  -8   4   1     1331.45     1335.11    128.21 o 
  -7   4   1     1698.05     1534.64    101.30 o 
  -6   4   1      657.11      620.67     42.29 o 
  -5   4   1     1828.27     1786.21     61.23 o 
  -4   4   1       46.70       39.29     11.76 o 
  -3   4   1     1376.36     1322.04     35.46 o 
  -2   4   1     1242.88     1257.19     35.12 o 
  -1   4   1     5561.98     5524.84     96.83 o 
   0   4   1       36.14       28.93     18.43 o 
   1   4   1     3577.90     3541.20     78.00 o 
   2   4   1     3239.93     3399.37     80.24 o 
   3   4   1      208.12      216.95     13.41 o 
   4   4   1      230.73      218.03     12.67 o 
   5   4   1      709.70      680.74     29.31 o 
   6   4   1      242.30      210.48     32.14 o 
   7   4   1      770.92      678.84     62.67 o 
   8   4   1      658.94      570.18     54.19 o 
   9   4   1     1632.83     1544.11    115.38 o 
  10   4   1       10.73       24.12     34.14 o 
  11   4   1      722.77      694.36    113.98 o 
  12   4   1        7.09        8.40     20.46 o 
 -11   5   1       53.65       32.10     53.30 o 
 -10   5   1      376.80      299.03     44.78 o 
  -9   5   1      263.47      205.48     27.73 o 
  -8   5   1     1319.03     1149.79    108.38 o 
  -7   5   1      569.64      510.37     38.57 o 
  -6   5   1     6968.02     6992.14    343.65 o 
  -5   5   1      261.30      264.99     27.67 o 
  -4   5   1     3867.55     3908.50    104.00 o 
  -3   5   1     3619.25     3704.69     90.28 o 
  -2   5   1     4194.64     4215.27     94.89 o 
  -1   5   1     1128.04     1177.52     42.99 o 
   0   5   1      503.71      503.01     28.74 o 
   1   5   1      472.03      495.08     29.46 o 
   2   5   1      950.05      959.81     42.00 o 
   3   5   1      154.57      186.58     16.49 o 
   4   5   1     2045.22     2161.92     80.48 o 
   5   5   1       19.23       19.49     19.90 o 
   6   5   1      577.18      539.05     59.59 o 
   7   5   1      270.52      234.00     28.28 o 
   8   5   1      383.92      351.81     70.82 o 
   9   5   1       32.79       38.72     38.71 o 
  10   5   1      216.69      198.58     32.89 o 
  11   5   1       30.90       32.61     42.65 o 
 -10   6   1      104.68       74.05    150.53 o 
  -9   6   1      715.73      693.38     98.48 o 
  -8   6   1      279.42      297.23     50.88 o 
  -7   6   1     2226.51     2351.86    128.19 o 
  -6   6   1       76.66       71.87     15.35 o 
  -5   6   1     1189.31     1204.49     73.54 o 
  -4   6   1      487.63      465.42     35.65 o 
  -3   6   1     1748.88     1730.72     54.86 o 
  -2   6   1      183.55      191.79     23.19 o 
  -1   6   1     1733.60     1681.54     65.22 o 
   0   6   1     1325.00     1271.51     88.97 o 
   1   6   1     1655.73     1632.74     65.94 o 
   2   6   1      777.58      814.46     44.92 o 
   3   6   1     1094.45     1154.34     44.34 o 
   4   6   1       97.24       94.92     18.11 o 
   5   6   1      450.55      450.49     27.33 o 
   6   6   1      284.75      278.81     36.66 o 
   7   6   1      237.97      246.57     36.65 o 
   8   6   1       41.01       38.64     41.47 o 
   9   6   1      867.84      819.64     91.12 o 
  10   6   1      315.52      229.44     45.87 o 
  -9   7   1      174.06      159.79     47.82 o 
  -8   7   1      256.72      249.88     53.10 o 
  -7   7   1      190.15      162.97     26.94 o 
  -6   7   1      136.76      154.98     18.69 o 
  -5   7   1       21.77       20.26     14.49 o 
  -4   7   1      248.66      221.97     18.96 o 
  -3   7   1     1587.31     1659.18     84.90 o 
  -2   7   1      201.17      203.36     30.59 o 
  -1   7   1      441.68      421.87     40.48 o 
   0   7   1      719.83      681.12     59.32 o 
   1   7   1      313.43      322.24     35.42 o 
   2   7   1      462.64      443.68     38.16 o 
   3   7   1      467.24      462.44     37.48 o 
   4   7   1      409.51      426.52     35.59 o 
   5   7   1      277.65      264.77     33.75 o 
   6   7   1      634.53      622.14     80.11 o 
   7   7   1      715.67      643.82     57.96 o 
   8   7   1      713.75      677.21     99.23 o 
   9   7   1      729.90      744.50    114.81 o 
  -8   8   1      244.27      244.72     49.28 o 
  -7   8   1       88.07       80.55     72.11 o 
  -6   8   1      231.02      207.62     29.31 o 
  -5   8   1      202.33      208.26     40.04 o 
  -4   8   1      380.42      368.58     52.39 o 
  -3   8   1      199.06      205.72     26.07 o 
  -2   8   1      423.68      435.41     48.77 o 
  -1   8   1        2.17        9.22     10.02 o 
   0   8   1      156.94      148.85     23.48 o 
   1   8   1      745.10      751.04     55.19 o 
   2   8   1      259.25      270.99     41.37 o 
   3   8   1     1634.45     1695.93    128.20 o 
   4   8   1     1282.08     1324.53     73.52 o 
   5   8   1      821.28      847.52     54.10 o 
   6   8   1      627.77      665.28     89.68 o 
   7   8   1      368.33      327.68     63.29 o 
   8   8   1      604.53      498.99    105.23 o 
  -6   9   1      296.36      281.38     57.98 o 
  -5   9   1       50.59       66.60     74.42 o 
  -4   9   1      178.42      176.50     98.75 o 
  -3   9   1       38.73       35.02     57.31 o 
  -2   9   1     1714.03     1684.24    110.11 o 
  -1   9   1      232.22      193.29     27.66 o 
   0   9   1     1849.39     1959.00    120.34 o 
   1   9   1      142.90      149.80     25.52 o 
   2   9   1     2556.79     2633.59    176.84 o 
   3   9   1      241.88      226.49     28.89 o 
   4   9   1      727.88      765.59     70.05 o 
   6   9   1      252.73      193.35     39.00 o 
  -4  10   1       32.25       21.81     29.24 o 
  -3  10   1      979.98     1022.22    137.50 o 
  -2  10   1       44.99       39.44     59.63 o 
  -1  10   1     2022.84     2123.20    128.93 o 
   0  10   1      111.15      112.31     33.80 o 
   1  10   1     1203.91     1210.43     98.49 o 
   2  10   1       78.83       58.68     93.15 o 
   3  10   1      925.57      955.03    128.03 o 
   4  10   1      281.44      240.76     53.61 o 
  -4 -10   2      351.51      383.21     82.13 o 
  -3 -10   2      107.02       95.48    156.15 o 
  -2 -10   2     1175.51     1255.17    122.50 o 
  -1 -10   2       94.61       69.70     77.58 o 
   0 -10   2      784.09      757.68     80.17 o 
   1 -10   2      212.44      185.77     40.68 o 
   2 -10   2      620.92      629.93     90.44 o 
   3 -10   2      115.89      136.12     31.50 o 
   4 -10   2      502.36      493.02     93.77 o 
  -6  -9   2        1.03        0.37     31.06 o 
  -5  -9   2      913.60      952.43    148.40 o 
  -4  -9   2      311.27      343.56    272.33 o 
  -3  -9   2      284.63      240.63     39.41 o 
  -2  -9   2       42.02       32.06     67.45 o 
  -1  -9   2      749.07      753.67     74.49 o 
   0  -9   2      629.68      576.28     66.42 o 
   1  -9   2      914.32      910.09     82.48 o 
   2  -9   2      115.40      111.63     56.70 o 
   3  -9   2     1229.65     1157.47     99.16 o 
   4  -9   2      281.23      272.80     53.77 o 
   5  -9   2      563.64      540.41     97.82 o 
   6  -9   2      131.20       72.59     76.60 o 
  -8  -8   2      328.11      307.18     42.91 o 
  -7  -8   2       73.43       61.90     66.18 o 
  -6  -8   2       61.19       67.15     19.54 o 
  -5  -8   2      518.42      530.60     55.71 o 
  -4  -8   2      252.73      240.22     21.73 o 
  -3  -8   2       62.86       57.37     15.48 o 
  -2  -8   2      439.72      435.96     48.08 o 
  -1  -8   2      221.13      227.95     22.00 o 
   0  -8   2     1131.14     1189.75    106.59 o 
   1  -8   2      481.04      503.99     61.98 o 
   2  -8   2      201.97      210.05     42.32 o 
   3  -8   2       73.83       79.60     52.55 o 
   4  -8   2      757.93      723.72     65.35 o 
   5  -8   2      563.88      551.16     56.84 o 
   6  -8   2     1086.26     1084.40    149.83 o 
   8  -8   2      577.24      561.56    131.76 o 
  -9  -7   2      545.13      566.05     67.44 o 
  -8  -7   2      539.45      521.81     55.83 o 
  -7  -7   2      835.69      892.57     93.42 o 
  -6  -7   2      265.61      224.90     29.72 o 
  -5  -7   2      322.98      337.12     33.74 o 
  -4  -7   2      160.73      169.33     18.02 o 
  -3  -7   2      348.98      342.62     23.81 o 
  -2  -7   2       14.34       10.11     14.87 o 
  -1  -7   2       30.69       26.65     11.28 o 
   0  -7   2     2750.16     2780.59    127.78 o 
   1  -7   2      368.43      365.87     46.08 o 
   2  -7   2     1183.97     1239.07     98.39 o 
   3  -7   2     1235.57     1190.93     54.94 o 
   4  -7   2       19.31       21.01      7.77 o 
   5  -7   2      625.25      576.80     50.44 o 
   6  -7   2      363.87      337.07     43.71 o 
   7  -7   2      841.50      864.15     73.85 o 
   8  -7   2      283.17      305.85     53.29 o 
   9  -7   2      523.47      430.25     87.82 o 
 -10  -6   2     1277.68     1326.45    116.07 o 
  -9  -6   2      999.94     1050.98    103.09 o 
  -8  -6   2      558.13      588.21     82.16 o 
  -7  -6   2      955.05      918.39     80.97 o 
  -6  -6   2     1649.78     1772.21    121.99 o 
  -5  -6   2       97.22       89.04     18.61 o 
  -4  -6   2     2302.43     2212.10    113.38 o 
  -3  -6   2     1295.59     1334.53     38.87 o 
  -2  -6   2     1840.86     1933.62     58.67 o 
  -1  -6   2     1608.61     1601.08     40.33 o 
   0  -6   2      417.69      383.62     25.86 o 
   1  -6   2      988.05      930.38     39.00 o 
   2  -6   2      964.31      962.00     23.49 o 
   3  -6   2      690.63      717.07     51.16 o 
   4  -6   2     1668.26     1702.70     82.98 o 
   5  -6   2      350.32      328.67     22.05 o 
   6  -6   2      315.06      306.92     27.88 o 
   7  -6   2      274.66      241.69     29.10 o 
   8  -6   2      214.80      232.78     39.49 o 
   9  -6   2      847.28      889.24    109.00 o 
  10  -6   2      511.29      491.55     59.88 o 
 -11  -5   2      298.00      349.75     69.45 o 
 -10  -5   2       43.18       38.95     48.78 o 
  -9  -5   2      854.41      912.15     77.38 o 
  -8  -5   2      458.69      466.93     76.73 o 
  -7  -5   2     1162.76     1202.35     88.24 o 
  -6  -5   2      624.33      569.12     57.75 o 
  -5  -5   2     5345.31     5636.14     53.06 o 
  -4  -5   2      395.47      413.27     18.15 o 
  -3  -5   2     8425.33     8450.98    186.04 o 
  -2  -5   2       10.16       12.63      8.32 o 
  -1  -5   2     7705.71     7479.29    202.73 o 
   0  -5   2     1831.13     1872.65     38.14 o 
   1  -5   2     1615.00     1557.99     37.65 o 
   2  -5   2      958.05      948.19     28.43 o 
   3  -5   2      463.51      462.41     24.16 o 
   4  -5   2      162.08      169.61     14.16 o 
   5  -5   2      344.42      349.70     26.48 o 
   6  -5   2      392.35      380.96     30.20 o 
   7  -5   2      194.36      170.24     14.36 o 
   8  -5   2       24.47       28.42     21.31 o 
   9  -5   2     1299.02     1220.63     97.03 o 
  10  -5   2       43.52       42.79     30.80 o 
  11  -5   2      213.73      198.44     35.37 o 
 -12  -4   2      101.21       85.67    103.49 o 
 -11  -4   2       65.34       65.04     57.10 o 
 -10  -4   2       28.96       24.80     27.06 o 
  -9  -4   2      443.52      460.43     60.72 o 
  -8  -4   2     1703.17     1829.56    121.76 o 
  -7  -4   2     1828.76     1874.12    121.63 o 
  -6  -4   2     4356.30     4594.61    146.15 o 
  -5  -4   2      578.92      562.38     45.71 o 
  -4  -4   2     4945.94     4903.99    104.62 o 
  -3  -4   2      475.59      504.99     16.25 o 
  -2  -4   2     6180.21     6014.75     90.61 o 
  -1  -4   2     1892.03     1891.98     35.01 o 
   0  -4   2     1678.03     1673.25     38.78 o 
   1  -4   2     3022.27     3139.11     54.32 o 
   2  -4   2      971.49      948.98     31.62 o 
   3  -4   2       48.56       35.63      5.67 o 
   4  -4   2      752.02      756.80     35.77 o 
   5  -4   2      556.49      570.15     27.90 o 
   6  -4   2      109.22      103.55     21.90 o 
   7  -4   2      923.72      919.12     50.06 o 
   8  -4   2      249.12      226.65     33.05 o 
   9  -4   2      120.21      107.79     70.98 o 
  10  -4   2      342.48      339.38     49.62 o 
  11  -4   2      505.88      550.96     64.46 o 
  12  -4   2      901.12     1064.34     95.21 o 
 -12  -3   2      259.10      283.13     69.22 o 
 -11  -3   2      326.11      351.03     60.53 o 
 -10  -3   2      444.17      463.31     70.63 o 
  -9  -3   2      898.22      959.30     79.46 o 
  -8  -3   2     1259.60     1357.80     96.83 o 
  -7  -3   2       97.51       99.45     39.85 o 
  -6  -3   2       49.88       50.72     40.01 o 
  -5  -3   2      834.79      795.94     45.39 o 
  -4  -3   2      177.25      185.50     23.37 o 
  -3  -3   2      439.45      445.53     21.00 o 
  -2  -3   2      891.83      930.62     30.98 o 
  -1  -3   2     1846.85     1938.75     41.19 o 
   0  -3   2     5394.82     5298.81     49.62 o 
   1  -3   2      255.63      254.40      7.24 o 
   2  -3   2     4340.50     4322.22     95.19 o 
   3  -3   2     2194.48     2242.26     48.21 o 
   4  -3   2     2191.00     2306.49     55.37 o 
   5  -3   2     4457.30     4798.61    251.43 o 
   6  -3   2      227.40      233.78     16.79 o 
   7  -3   2     2271.64     2169.75     63.01 o 
   8  -3   2     1989.55     1941.18    106.72 o 
   9  -3   2     1009.95     1200.12    100.25 o 
  10  -3   2      164.91      165.66     46.26 o 
  11  -3   2     1141.69     1279.36    115.96 o 
  12  -3   2      265.59      285.37     41.44 o 
 -12  -2   2      502.72      536.11     60.56 o 
 -11  -2   2      207.80      203.14     35.48 o 
 -10  -2   2      215.04      216.01     44.27 o 
  -9  -2   2      503.15      548.04     57.98 o 
  -8  -2   2      826.98      864.66     80.28 o 
  -7  -2   2      505.85      494.65     42.21 o 
  -6  -2   2      264.58      272.50     27.84 o 
  -5  -2   2      414.29      495.33     45.01 o 
  -4  -2   2     1426.48     1493.99     39.02 o 
  -3  -2   2     5181.15     5034.39     83.52 o 
  -2  -2   2     9978.15    10175.87    298.55 o 
  -1  -2   2      163.61      175.82      8.21 o 
   0  -2   2     6191.85     6097.50     52.08 o 
   1  -2   2     4310.56     4101.40     77.17 o 
   2  -2   2     1421.28     1433.19     20.96 o 
   3  -2   2      708.73      723.22     17.08 o 
   4  -2   2     1987.05     1970.46     65.59 o 
   5  -2   2     1150.44     1130.14     31.31 o 
   6  -2   2     2699.36     2735.09     72.72 o 
   7  -2   2      672.91      681.31     32.07 o 
   8  -2   2     6146.48     6676.69    330.55 o 
   9  -2   2     1717.68     1901.14    120.55 o 
  10  -2   2     1791.06     1950.56    159.60 o 
  11  -2   2      288.16      284.23     52.49 o 
  12  -2   2      344.02      337.56     46.98 o 
 -13  -1   2      603.12      601.08     95.48 o 
 -12  -1   2      158.84      163.49     48.75 o 
 -11  -1   2      298.73      365.93     50.35 o 
 -10  -1   2      420.15      401.20     52.46 o 
  -9  -1   2      566.27      558.60     54.91 o 
  -8  -1   2      148.26      157.94     26.11 o 
  -7  -1   2      848.41      865.26     56.16 o 
  -6  -1   2      598.52      632.04     31.62 o 
  -5  -1   2     4618.42     5309.47    115.28 o 
  -4  -1   2     4294.37     4703.50    133.22 o 
  -3  -1   2      608.92      617.78     13.20 o 
  -2  -1   2     8541.42     7503.64    467.10 o 
  -1  -1   2     1579.57     1500.85     22.86 o 
   0  -1   2     1479.92     1546.96     29.91 o 
   1  -1   2     4816.50     4533.12     68.03 o 
   2  -1   2    13717.68    13102.89    200.81 o 
   3  -1   2    13657.01    13750.85    184.27 o 
   4  -1   2      896.30      967.53     39.89 o 
   5  -1   2     6505.27     6648.56    172.60 o 
   6  -1   2     2658.15     2755.85     65.78 o 
   7  -1   2     1129.61     1123.21     54.30 o 
   8  -1   2      416.22      408.92     34.75 o 
   9  -1   2      102.48      106.41     30.80 o 
  10  -1   2       12.89       13.97     16.93 o 
  11  -1   2       37.31       39.53     33.13 o 
  12  -1   2       94.94       85.15     27.79 o 
 -13   0   2       24.81       31.69     34.42 o 
 -12   0   2      988.03      983.84    130.65 o 
 -11   0   2      160.88      198.57     34.05 o 
 -10   0   2     1113.21     1119.25     86.28 o 
  -9   0   2      434.65      404.84     47.22 o 
  -8   0   2      962.56      999.06     48.61 o 
  -7   0   2     2948.31     3152.95     87.23 o 
  -6   0   2       27.28       38.09     15.05 o 
  -5   0   2      110.05      124.67     15.31 o 
  -4   0   2      844.46      873.98     23.98 o 
  -3   0   2      535.51      556.31     12.55 o 
  -2   0   2      119.83      120.31      5.61 o 
  -1   0   2       93.34       94.33      4.93 o 
   0   0   2    11522.64    10777.30    101.93 o 
   1   0   2       60.03       50.87      5.05 o 
   2   0   2    17743.49    16078.90    263.18 o 
   3   0   2      140.62      161.61      9.76 o 
   4   0   2     2429.39     2599.82     72.69 o 
   5   0   2     3067.69     3224.31     73.25 o 
   6   0   2     1289.26     1316.71     40.32 o 
   7   0   2      357.34      338.99     23.59 o 
   8   0   2       13.36        9.78     12.93 o 
   9   0   2       17.35       13.56     24.39 o 
  10   0   2      221.80      199.45     28.34 o 
  11   0   2      468.31      549.08     53.66 o 
  12   0   2       27.29       35.25     46.23 o 
  13   0   2      127.10      111.18    147.40 o 
 -13   1   2      592.65      553.65     96.76 o 
 -12   1   2      182.03      180.39     63.96 o 
 -11   1   2      342.44      386.52     77.85 o 
 -10   1   2      392.14      350.88     46.11 o 
  -9   1   2      500.30      453.67     31.17 o 
  -8   1   2      154.02      162.45     14.34 o 
  -7   1   2      781.62      797.73     37.62 o 
  -6   1   2      644.99      652.12     21.09 o 
  -5   1   2     4147.86     4393.98     96.35 o 
  -4   1   2     4327.27     4507.26    113.96 o 
  -3   1   2      569.96      568.98     11.70 o 
  -2   1   2     8640.97     8824.54    168.10 o 
  -1   1   2     1624.53     1594.24     29.68 o 
   0   1   2     1457.50     1593.62    108.09 o 
   1   1   2     4928.64     4792.57    100.42 o 
   2   1   2    13803.95    12991.10    482.95 o 
   3   1   2    13952.29    13526.10    212.18 o 
   4   1   2      908.85      975.16     39.35 o 
   5   1   2     6143.94     5827.50    162.93 o 
   6   1   2     2670.37     2441.53     56.87 o 
   7   1   2     1134.49     1008.54     56.97 o 
   8   1   2      400.29      401.51     40.06 o 
   9   1   2       68.31       68.76     29.67 o 
  10   1   2        9.07        7.18      8.72 o 
  11   1   2       14.62       15.77     16.53 o 
  12   1   2      101.34       83.08    117.78 o 
 -12   2   2      521.79      607.81    103.61 o 
 -11   2   2      178.97      194.46     51.46 o 
 -10   2   2      168.27      167.06     45.07 o 
  -9   2   2      483.52      419.15     22.01 o 
  -8   2   2      777.78      669.81     55.87 o 
  -7   2   2      463.61      398.11     28.55 o 
  -6   2   2      347.93      353.58     28.67 o 
  -5   2   2      429.02      491.36     32.71 o 
  -4   2   2     1662.30     1723.45     39.34 o 
  -3   2   2     5304.25     5317.17    183.06 o 
  -2   2   2     9236.09     9246.65    235.51 o 
  -1   2   2      163.73      174.56      9.07 o 
   0   2   2     6026.93     6309.64    174.22 o 
   1   2   2     4260.19     4381.19    120.71 o 
   2   2   2     1198.57     1170.30     20.12 o 
   3   2   2      750.15      770.73     18.22 o 
   4   2   2     2047.42     2064.48     50.46 o 
   5   2   2     1186.73     1167.20     41.89 o 
   6   2   2     2771.72     2721.52     80.84 o 
   7   2   2      720.62      685.22     79.29 o 
   8   2   2     5771.39     5005.92    507.72 o 
   9   2   2     1703.70     1524.44    226.30 o 
  10   2   2     1813.44     1503.04    225.04 o 
  11   2   2      312.53      298.12     61.46 o 
  12   2   2      409.74      403.26     87.17 o 
 -12   3   2      240.21      254.14     68.98 o 
 -11   3   2      403.58      437.10    107.13 o 
 -10   3   2      417.22      432.21     97.17 o 
  -9   3   2     1017.98     1075.46    123.08 o 
  -8   3   2     1211.03     1274.93    129.79 o 
  -7   3   2      163.94      176.57     34.30 o 
  -6   3   2       42.22       44.09     28.56 o 
  -5   3   2      792.30      816.42     46.70 o 
  -4   3   2      165.16      178.95     20.29 o 
  -3   3   2      415.65      402.51     17.09 o 
  -2   3   2      914.78      938.79     35.73 o 
  -1   3   2     1811.44     1783.89     37.51 o 
   0   3   2     5397.44     5502.91     59.70 o 
   1   3   2      252.59      274.09     12.22 o 
   2   3   2     4357.75     4190.62     94.87 o 
   3   3   2     2200.73     2427.36     49.68 o 
   4   3   2     2145.34     2274.78     69.63 o 
   5   3   2     4265.96     4582.62    213.24 o 
   6   3   2      233.37      204.42     15.72 o 
   7   3   2     2324.99     2147.57     66.72 o 
   8   3   2     2064.92     1970.77    129.23 o 
   9   3   2     1052.05     1143.03    128.45 o 
  10   3   2      191.19      187.91    109.33 o 
  11   3   2     1092.85     1104.68    153.08 o 
  12   3   2      273.94      296.22     71.71 o 
 -12   4   2      147.91      155.97     50.51 o 
 -11   4   2       76.35       65.30     93.56 o 
 -10   4   2       59.50       44.58     53.31 o 
  -9   4   2      416.33      392.03    127.08 o 
  -8   4   2     1883.61     1937.69    168.03 o 
  -7   4   2     1776.99     1893.15    119.96 o 
  -6   4   2     4289.50     4431.33    246.63 o 
  -5   4   2      592.70      568.90     30.74 o 
  -4   4   2     4979.60     4972.40     76.32 o 
  -3   4   2      466.58      494.76     19.32 o 
  -2   4   2     6129.50     6114.89    102.50 o 
  -1   4   2     1920.05     1935.57     43.64 o 
   0   4   2     1456.80     1553.49     38.62 o 
   1   4   2     3043.28     3198.05     64.87 o 
   2   4   2     1053.73     1116.77     27.54 o 
   3   4   2       38.34       30.48      8.12 o 
   4   4   2      824.13      893.37     34.84 o 
   5   4   2      564.34      556.03     25.77 o 
   6   4   2       59.98       57.38     28.19 o 
   7   4   2      910.36      920.94     53.64 o 
   8   4   2      214.34      200.86     14.20 o 
   9   4   2      107.77       85.74     25.49 o 
  10   4   2      326.25      284.76     45.88 o 
  11   4   2      534.72      541.49     72.44 o 
  12   4   2      936.44      982.82     90.60 o 
 -11   5   2      222.41      246.52     55.37 o 
 -10   5   2       38.14       31.30     36.51 o 
  -9   5   2      804.12      748.90    101.44 o 
  -8   5   2      454.36      397.05     39.80 o 
  -7   5   2     1145.24     1052.47     71.80 o 
  -6   5   2      643.90      612.54     50.05 o 
  -5   5   2     5438.18     5532.65    114.55 o 
  -4   5   2      409.16      411.18     30.09 o 
  -3   5   2     8510.06     8444.60    237.03 o 
  -2   5   2       10.25       14.01      9.66 o 
  -1   5   2     7737.49     7386.41    334.00 o 
   0   5   2     1805.59     1789.95     65.72 o 
   1   5   2     1540.42     1520.86     49.64 o 
   2   5   2      959.56     1005.62     49.64 o 
   3   5   2      354.48      370.13     22.78 o 
   4   5   2      167.51      174.72     13.73 o 
   5   5   2      334.96      334.47     23.95 o 
   6   5   2      382.03      370.95     55.11 o 
   7   5   2      122.12      112.30     22.28 o 
   8   5   2       25.18       25.14     20.19 o 
   9   5   2     1299.72     1116.60    152.02 o 
  10   5   2       50.01       38.33     44.66 o 
  11   5   2      264.31      224.21     42.07 o 
 -10   6   2     1201.72     1206.02    154.35 o 
  -9   6   2     1046.40      983.08    125.81 o 
  -8   6   2      478.89      441.24     49.34 o 
  -7   6   2      964.00      916.01     60.46 o 
  -6   6   2     1640.19     1681.59     80.06 o 
  -5   6   2       95.94       94.00     23.74 o 
  -4   6   2     2334.50     2285.30    103.61 o 
  -3   6   2     1283.03     1310.73     51.42 o 
  -2   6   2     1970.91     2021.43     60.76 o 
  -1   6   2     1564.01     1544.32     59.39 o 
   0   6   2      364.57      348.05     33.63 o 
   1   6   2      990.37      999.53     47.29 o 
   2   6   2      842.52      857.20     47.36 o 
   3   6   2      716.20      755.31     53.98 o 
   4   6   2     1463.58     1428.33     89.98 o 
   5   6   2      352.91      332.99     29.13 o 
   6   6   2      311.73      303.66     38.96 o 
   7   6   2      294.87      246.07     35.47 o 
   8   6   2      246.85      243.44     39.26 o 
   9   6   2      804.97      721.76     81.71 o 
  10   6   2      621.70      479.96     65.64 o 
  -9   7   2      473.12      475.11     80.18 o 
  -8   7   2      541.62      557.47     64.06 o 
  -7   7   2      857.43      860.33     89.04 o 
  -6   7   2      277.01      222.92     31.23 o 
  -5   7   2      291.12      280.51     31.00 o 
  -4   7   2      157.10      166.43     15.36 o 
  -3   7   2      241.52      235.85     25.65 o 
  -2   7   2       15.03       14.41     24.57 o 
  -1   7   2       21.16       16.75     16.91 o 
   0   7   2     2779.72     2760.20    151.97 o 
   1   7   2      324.52      324.45     37.32 o 
   2   7   2     1183.40     1244.65     93.79 o 
   3   7   2     1256.29     1301.44     91.78 o 
   4   7   2       16.80       23.03     24.47 o 
   5   7   2      640.53      655.44     63.67 o 
   6   7   2      339.33      334.21     50.58 o 
   7   7   2      865.23      894.31     71.60 o 
   8   7   2      267.37      242.16     39.91 o 
   9   7   2      592.61      490.00     59.28 o 
  -8   8   2      353.66      344.55     46.55 o 
  -7   8   2       67.38       59.38     65.92 o 
  -6   8   2       45.30       46.97     50.87 o 
  -5   8   2      502.29      496.76     52.01 o 
  -4   8   2      219.28      202.20     26.22 o 
  -3   8   2       60.68       53.32     13.86 o 
  -2   8   2      368.74      385.77     47.44 o 
  -1   8   2      230.86      238.35     31.63 o 
   0   8   2     1113.12     1143.98     81.44 o 
   1   8   2      495.35      530.56     59.41 o 
   2   8   2      228.19      241.50     28.88 o 
   3   8   2       64.75       58.83     59.67 o 
   4   8   2      713.64      731.05     86.39 o 
   5   8   2      544.15      577.00     54.46 o 
   6   8   2     1217.38     1211.82     97.13 o 
   7   8   2      434.56      420.73     50.53 o 
   8   8   2      573.16      587.70    103.89 o 
  -6   9   2        1.10       -1.04     26.16 o 
  -5   9   2      895.60     1047.69    141.59 o 
  -4   9   2      293.81      277.98     72.50 o 
  -3   9   2      257.51      220.30     46.90 o 
  -2   9   2       35.72       31.99     42.27 o 
  -1   9   2      749.94      646.46     70.87 o 
   0   9   2      635.14      596.70     50.33 o 
   1   9   2      940.03     1022.69     73.01 o 
   2   9   2      107.85      118.61     37.00 o 
   3   9   2     1296.86     1306.43    101.58 o 
   4   9   2      270.67      292.52     54.74 o 
   6   9   2      125.44       87.54     32.62 o 
  -4  10   2      318.62      384.60     69.93 o 
  -3  10   2      109.55      118.33    126.76 o 
  -2  10   2     1180.54     1270.71    169.65 o 
  -1  10   2       91.34       65.44    101.83 o 
   0  10   2      850.32      858.52    152.06 o 
   1  10   2      205.36      187.66     51.02 o 
   2  10   2      686.25      686.25     68.40 o 
  -3 -10   3      471.12      539.83    120.32 o 
  -2 -10   3      246.84      231.59     47.72 o 
  -1 -10   3      253.95      269.46     42.12 o 
   0 -10   3       30.76       30.76     48.61 o 
   1 -10   3      381.48      362.80     48.76 o 
   2 -10   3       60.66       42.06     43.97 o 
   3 -10   3      272.20      260.83     40.36 o 
  -6  -9   3      149.80      156.55    173.47 o 
  -5  -9   3       65.33       68.89     67.94 o 
  -4  -9   3      200.59      256.27    238.33 o 
  -3  -9   3        4.20        9.19     12.41 o 
  -2  -9   3     2087.95     2181.66    107.73 o 
  -1  -9   3      734.42      674.00     76.73 o 
   0  -9   3      839.10      850.62     60.55 o 
   1  -9   3      195.71      180.28     46.38 o 
   2  -9   3      755.85      747.52     75.34 o 
   3  -9   3      313.55      287.80     50.07 o 
   4  -9   3      385.62      358.81     49.46 o 
   5  -9   3       26.01       34.12     52.48 o 
   6  -9   3       85.76      102.36    111.20 o 
  -8  -8   3      588.82      605.07     75.03 o 
  -7  -8   3      245.58      291.29     52.57 o 
  -6  -8   3       19.26       26.68     26.01 o 
  -5  -8   3      152.85      155.30     31.21 o 
  -4  -8   3       54.81       54.28     17.77 o 
  -3  -8   3      346.37      341.25     40.75 o 
  -2  -8   3      579.44      566.11     51.50 o 
  -1  -8   3     1023.57     1071.78     68.13 o 
   0  -8   3      183.34      189.50     45.06 o 
   1  -8   3      429.74      427.10     56.37 o 
   2  -8   3        6.89        9.03     11.38 o 
   3  -8   3     2000.54     2199.65    193.07 o 
   4  -8   3      341.46      308.69     57.17 o 
   5  -8   3     2773.07     2624.46    158.97 o 
   6  -8   3      175.26      180.60    187.63 o 
   8  -8   3      195.98      184.95    185.09 o 
  -9  -7   3      447.04      421.85     58.68 o 
  -8  -7   3      453.57      508.43     54.76 o 
  -7  -7   3      484.25      458.02     63.86 o 
  -6  -7   3      426.88      409.10     61.72 o 
  -5  -7   3     2054.65     2103.30    111.33 o 
  -4  -7   3      351.31      404.73     35.25 o 
  -3  -7   3      420.25      398.06     38.94 o 
  -2  -7   3      235.53      230.46     19.93 o 
  -1  -7   3      827.20      771.17     45.38 o 
   0  -7   3     1035.17      877.36     93.82 o 
   1  -7   3      639.29      620.30     58.71 o 
   2  -7   3     1691.43     1581.74    121.64 o 
   3  -7   3      357.20      369.24     50.22 o 
   4  -7   3     1259.70     1258.55     62.43 o 
   5  -7   3      953.18      883.65     55.86 o 
   6  -7   3     1585.67     1577.38     88.83 o 
   7  -7   3      248.26      246.51     36.60 o 
   8  -7   3      768.76      847.57    132.96 o 
   9  -7   3      561.40      646.91    126.80 o 
 -10  -6   3       61.44       55.86     64.00 o 
  -9  -6   3     1083.83     1076.71     99.27 o 
  -8  -6   3      640.20      635.45     64.80 o 
  -7  -6   3      996.85     1081.61     90.18 o 
  -6  -6   3      274.76      248.23     32.17 o 
  -5  -6   3      137.38      143.23     19.15 o 
  -4  -6   3      148.12      142.00     10.83 o 
  -3  -6   3     1743.53     1670.49     63.78 o 
  -2  -6   3      428.78      431.85     23.51 o 
  -1  -6   3     2531.48     2483.57     73.56 o 
   0  -6   3     4797.83     4610.11    139.28 o 
   1  -6   3      392.92      349.95     30.33 o 
   2  -6   3     1477.87     1520.09     76.04 o 
   3  -6   3      532.59      497.77     35.14 o 
   4  -6   3     1411.53     1399.02     85.39 o 
   5  -6   3      719.31      698.91     60.71 o 
   6  -6   3      341.79      310.41     28.74 o 
   7  -6   3      500.79      507.93     44.59 o 
   8  -6   3      350.73      335.74     42.81 o 
   9  -6   3       66.38       58.63     71.06 o 
  10  -6   3      109.39      113.87     36.54 o 
 -11  -5   3       24.42       29.08     27.37 o 
 -10  -5   3      272.30      260.23     47.38 o 
  -9  -5   3       28.63       27.26     19.52 o 
  -8  -5   3      316.70      365.94     67.80 o 
  -7  -5   3      364.24      378.91     47.17 o 
  -6  -5   3     5055.14     5575.11    341.70 o 
  -5  -5   3     1131.73     1283.40     63.38 o 
  -4  -5   3     5546.04     5379.92    246.12 o 
  -3  -5   3     1717.65     1731.77     80.59 o 
  -2  -5   3     4774.48     4819.81     81.50 o 
  -1  -5   3      289.14      291.69     11.15 o 
   0  -5   3     4135.67     3912.68     93.59 o 
   1  -5   3      130.85      146.56     14.00 o 
   2  -5   3       61.87       41.69     35.77 o 
   3  -5   3      240.37      224.47     13.18 o 
   4  -5   3      430.75      410.89     28.96 o 
   5  -5   3      892.43      861.79     55.18 o 
   6  -5   3     1409.61     1396.57     73.81 o 
   7  -5   3      406.68      430.29     47.83 o 
   8  -5   3        2.50        9.00     12.87 o 
   9  -5   3      259.39      248.35     41.20 o 
  10  -5   3        6.54       13.73     15.42 o 
  11  -5   3      213.85      222.76     46.23 o 
 -12  -4   3       18.56       20.81     31.09 o 
 -11  -4   3       30.64       21.88     28.63 o 
 -10  -4   3      198.07      188.84     43.52 o 
  -9  -4   3      339.35      348.84     49.22 o 
  -8  -4   3      835.99      840.58     68.33 o 
  -7  -4   3      438.97      403.83     47.32 o 
  -6  -4   3      498.74      529.32     53.63 o 
  -5  -4   3     3960.64     4198.61    138.28 o 
  -4  -4   3      366.34      347.32     15.45 o 
  -3  -4   3     8339.21     8182.09    128.07 o 
  -2  -4   3     1230.44     1289.04     32.77 o 
  -1  -4   3     4759.43     4540.26    172.20 o 
   0  -4   3      440.58      434.98     19.97 o 
   1  -4   3     7118.75     7290.71    110.18 o 
   2  -4   3     1516.36     1407.07     27.01 o 
   3  -4   3      660.07      648.43     22.69 o 
   4  -4   3      378.45      370.80     21.95 o 
   5  -4   3      188.01      201.81     14.29 o 
   6  -4   3      281.01      293.05     26.38 o 
   7  -4   3      191.25      172.11     15.22 o 
   8  -4   3      647.89      642.72     64.60 o 
   9  -4   3      621.20      631.59     87.04 o 
  10  -4   3        5.09        9.26     17.31 o 
  11  -4   3      620.66      672.76     72.95 o 
 -12  -3   3      180.43      190.11     53.16 o 
 -11  -3   3      530.84      525.48     90.23 o 
 -10  -3   3       43.92       45.82     40.55 o 
  -9  -3   3      786.64      816.68     70.32 o 
  -8  -3   3      820.99      842.17     75.88 o 
  -7  -3   3      870.76      881.21     55.30 o 
  -6  -3   3     1331.11     1548.58     80.23 o 
  -5  -3   3       62.83       71.96     52.82 o 
  -4  -3   3      342.33      339.57     12.91 o 
  -3  -3   3      425.62      484.45     22.63 o 
  -2  -3   3     3339.67     3278.49    174.69 o 
  -1  -3   3      752.39      749.76     26.66 o 
   0  -3   3       30.10       39.76     12.21 o 
   1  -3   3     5770.89     5946.55    115.43 o 
   2  -3   3     2736.62     2937.94     67.29 o 
   3  -3   3     1950.24     1962.53     39.75 o 
   4  -3   3     4916.78     5196.52    271.35 o 
   5  -3   3     3112.00     3088.07    160.31 o 
   6  -3   3     1124.01     1091.18     47.98 o 
   7  -3   3      191.49      194.05     18.14 o 
   8  -3   3     2430.06     2415.58    142.64 o 
   9  -3   3      605.34      655.59     64.00 o 
  10  -3   3      537.69      611.71     88.30 o 
  11  -3   3      470.10      459.49     57.40 o 
  12  -3   3      806.93      893.23    110.58 o 
 -12  -2   3      187.42      186.52     43.29 o 
 -11  -2   3      411.35      365.91     59.57 o 
 -10  -2   3      486.79      479.15     62.27 o 
  -9  -2   3      813.14      893.51     71.25 o 
  -8  -2   3      102.99      125.28     71.98 o 
  -7  -2   3      396.11      416.99     43.55 o 
  -6  -2   3      699.94      705.76     48.14 o 
  -5  -2   3     1181.22     1176.22     49.05 o 
  -4  -2   3     3175.38     3150.55     99.16 o 
  -3  -2   3      627.13      670.33     25.37 o 
  -2  -2   3     2261.69     2339.08     40.82 o 
  -1  -2   3    12538.65    12076.42    118.32 o 
   0  -2   3     1551.59     1578.19     61.91 o 
   1  -2   3     7862.55     7970.18    110.70 o 
   2  -2   3     2441.11     2452.95     31.35 o 
   3  -2   3     2414.11     2476.72     53.03 o 
   4  -2   3      293.13      304.57     21.28 o 
   5  -2   3     2342.15     2371.82     52.32 o 
   6  -2   3     2023.70     2131.87     67.88 o 
   7  -2   3     3264.96     3324.57    190.11 o 
   8  -2   3      677.63      657.97     49.13 o 
   9  -2   3     2039.94     2204.59    137.75 o 
  10  -2   3      233.48      232.93     40.45 o 
  11  -2   3      830.63      888.60     82.24 o 
  12  -2   3       56.68       58.01     68.98 o 
 -13  -1   3      436.92      461.03    100.65 o 
 -12  -1   3     1161.67     1299.44    167.52 o 
 -11  -1   3       84.16       81.73     26.72 o 
 -10  -1   3     2861.86     3078.08    144.91 o 
  -9  -1   3      459.29      459.04     49.31 o 
  -8  -1   3      758.06      752.08     68.85 o 
  -7  -1   3     1315.81     1470.58     67.66 o 
  -6  -1   3      853.86      893.52     37.15 o 
  -5  -1   3     1192.39     1150.79     43.81 o 
  -4  -1   3      937.21      958.27     34.46 o 
  -3  -1   3     2903.55     3043.60     41.18 o 
  -2  -1   3     3017.72     2983.15     68.16 o 
  -1  -1   3    16799.52    15870.03    200.01 o 
   0  -1   3      534.87      519.95     19.53 o 
   1  -1   3     8029.67     7959.04    167.49 o 
   2  -1   3      818.03      855.86     44.11 o 
   3  -1   3     4235.48     4378.87    111.19 o 
   4  -1   3     1450.57     1509.15     36.19 o 
   5  -1   3      996.45     1069.93     58.27 o 
   6  -1   3     5154.50     5143.75     95.88 o 
   7  -1   3      530.68      502.43     30.77 o 
   8  -1   3     1958.51     1997.62    118.30 o 
   9  -1   3      140.94      140.82     33.72 o 
  10  -1   3     1517.13     1587.51    113.99 o 
  11  -1   3       41.34       59.24     56.94 o 
  12  -1   3       73.12       63.15     25.20 o 
 -13   0   3      358.69      353.67     70.95 o 
 -12   0   3      279.78      296.24     73.66 o 
 -11   0   3      636.87      739.73    100.81 o 
 -10   0   3      831.44      770.75     70.74 o 
  -9   0   3     1757.20     1654.02    194.20 o 
  -8   0   3       12.98        7.79      7.50 o 
  -7   0   3     4203.42     4010.57    115.81 o 
  -6   0   3     1078.84     1153.37     35.11 o 
  -5   0   3     1101.21     1092.33     35.83 o 
  -4   0   3     1542.68     1560.81     38.26 o 
  -3   0   3       16.53       17.69      8.28 o 
  -2   0   3     3629.64     3807.43     64.56 o 
  -1   0   3       28.97       29.86      4.15 o 
   0   0   3     2668.41     2545.06     55.78 o 
   1   0   3     2631.10     2604.44     44.42 o 
   2   0   3     8449.53     8348.24    201.03 o 
   3   0   3    14884.29    14464.86    699.55 o 
   4   0   3     1197.40     1377.58     34.90 o 
   5   0   3       84.98       65.24     16.26 o 
   6   0   3        2.67        3.82      6.67 o 
   7   0   3      250.48      302.08     28.91 o 
   8   0   3       24.09       33.80     30.98 o 
   9   0   3       33.67       46.46     49.64 o 
  10   0   3       64.55       47.01     54.32 o 
  11   0   3      496.25      493.51     60.68 o 
  12   0   3      137.55      124.87     25.90 o 
 -13   1   3      474.77      484.39     98.96 o 
 -12   1   3     1137.34     1201.78    156.64 o 
 -11   1   3       73.60       91.27    129.09 o 
 -10   1   3     2685.85     2996.30    138.09 o 
  -9   1   3      493.47      449.02     26.65 o 
  -8   1   3      700.71      712.58     55.26 o 
  -7   1   3     1298.00     1427.05     52.81 o 
  -6   1   3      871.97      859.54     34.12 o 
  -5   1   3     1137.40     1161.51     34.42 o 
  -4   1   3      825.64      879.21     30.30 o 
  -3   1   3     2979.15     3032.95     40.41 o 
  -2   1   3     2984.85     2947.22     38.85 o 
  -1   1   3    16615.75    16264.87    703.49 o 
   0   1   3      369.25      347.65     14.03 o 
   1   1   3     8113.30     7751.06    116.53 o 
   2   1   3     1065.60     1159.37     33.46 o 
   3   1   3     4255.90     4415.08     59.31 o 
   4   1   3     1621.26     1692.26     69.44 o 
   5   1   3     1043.44     1055.68     53.04 o 
   6   1   3     5261.98     5594.17    562.25 o 
   7   1   3      535.23      523.75     42.88 o 
   8   1   3     1763.87     1729.77    101.23 o 
   9   1   3      160.62      141.99     28.46 o 
  10   1   3     1625.65     1573.18    118.00 o 
  11   1   3       40.63       56.81     15.82 o 
  12   1   3      101.61      101.13    134.23 o 
 -12   2   3      153.50      155.07    133.17 o 
 -11   2   3      346.33      318.86     63.38 o 
 -10   2   3      531.96      510.66     91.11 o 
  -9   2   3      833.31      653.99     69.65 o 
  -8   2   3       88.24       81.63     18.98 o 
  -7   2   3      337.67      344.17     30.07 o 
  -6   2   3      683.88      718.45     25.28 o 
  -5   2   3     1006.94     1027.82     18.88 o 
  -4   2   3     3061.06     3079.22     71.40 o 
  -3   2   3      616.03      638.20     22.73 o 
  -2   2   3     2214.16     2390.40     61.03 o 
  -1   2   3    13308.55    13248.99     98.63 o 
   0   2   3     1639.79     1681.80     24.93 o 
   1   2   3     7681.46     7882.32    178.54 o 
   2   2   3     2423.11     2541.15     70.33 o 
   3   2   3     2342.32     2404.88     50.28 o 
   4   2   3      264.22      277.95     18.08 o 
   5   2   3     2139.61     2035.07     52.04 o 
   6   2   3     2051.61     2029.39    145.27 o 
   7   2   3     3390.52     3173.18    142.82 o 
   8   2   3      720.20      613.60     79.14 o 
   9   2   3     2052.67     1928.12    175.62 o 
  10   2   3      239.22      193.07     32.13 o 
  11   2   3      773.74      748.04    153.65 o 
  12   2   3       55.41       52.31     88.86 o 
 -12   3   3      199.93      236.41     64.14 o 
 -11   3   3      513.76      479.30    113.24 o 
 -10   3   3       34.67       35.30     40.25 o 
  -9   3   3      732.30      725.68     90.44 o 
  -8   3   3      925.18      975.52     78.06 o 
  -7   3   3      823.74      763.26     42.16 o 
  -6   3   3     1407.60     1501.26     83.93 o 
  -5   3   3       47.61       43.21      9.26 o 
  -4   3   3      262.98      242.93     14.36 o 
  -3   3   3      431.57      483.91     21.23 o 
  -2   3   3     3330.34     3385.05     71.45 o 
  -1   3   3      771.20      775.41     36.21 o 
   0   3   3       74.41       88.43     19.64 o 
   1   3   3     5704.05     5749.66    113.34 o 
   2   3   3     3013.02     3135.29     74.62 o 
   3   3   3     1990.30     2122.74     45.47 o 
   4   3   3     4907.16     4759.37    132.89 o 
   5   3   3     3062.62     3095.63     67.06 o 
   6   3   3     1142.11     1097.60     51.20 o 
   7   3   3      216.26      198.72     20.14 o 
   8   3   3     2335.71     2437.22    263.99 o 
   9   3   3      647.11      622.94     52.09 o 
  10   3   3      551.08      618.83    126.41 o 
  11   3   3      520.21      557.23    102.66 o 
  12   3   3      784.22      951.88    156.87 o 
 -12   4   3       14.70       33.45     41.74 o 
 -11   4   3       42.72       32.71     48.77 o 
 -10   4   3      174.60      175.92     58.77 o 
  -9   4   3      396.99      421.94     78.96 o 
  -8   4   3      845.79      870.95     69.42 o 
  -7   4   3      397.51      336.65     31.75 o 
  -6   4   3      462.10      441.83     28.36 o 
  -5   4   3     4049.19     3984.58     78.61 o 
  -4   4   3      355.35      368.10     21.72 o 
  -3   4   3     8590.17     8610.44     99.07 o 
  -2   4   3     1242.75     1245.90     27.67 o 
  -1   4   3     4754.08     4581.73     94.05 o 
   0   4   3      435.26      443.03     30.74 o 
   1   4   3     7338.06     7740.62    188.81 o 
   2   4   3     1539.41     1619.66     50.53 o 
   3   4   3      543.24      552.97     20.09 o 
   4   4   3      376.35      358.56     20.62 o 
   5   4   3      113.79      118.57     11.32 o 
   6   4   3      270.88      246.34     26.20 o 
   7   4   3      284.95      258.15     19.61 o 
   8   4   3      660.96      618.06     44.74 o 
   9   4   3      488.43      432.16     61.76 o 
  10   4   3        8.55       11.59     16.11 o 
  11   4   3      569.80      543.65     67.15 o 
 -11   5   3       17.47       17.08     27.78 o 
 -10   5   3      200.76      211.04     60.81 o 
  -9   5   3       24.11       16.09     15.13 o 
  -8   5   3      266.92      253.66     28.34 o 
  -7   5   3      351.29      325.34     29.56 o 
  -6   5   3     5093.10     5033.94    192.50 o 
  -5   5   3     1179.78     1222.63     60.96 o 
  -4   5   3     5669.85     5619.23     72.95 o 
  -3   5   3     1690.61     1597.29     41.08 o 
  -2   5   3     4902.52     4678.55    144.56 o 
  -1   5   3      303.85      328.90     21.88 o 
   0   5   3     4348.93     4635.80    188.47 o 
   1   5   3      127.14      135.69     14.80 o 
   2   5   3       99.34       81.65     19.84 o 
   3   5   3      238.64      241.07     13.93 o 
   4   5   3      326.85      335.69     24.22 o 
   5   5   3      889.01      855.88     45.58 o 
   6   5   3     1240.76     1246.82     78.42 o 
   7   5   3      414.62      408.49     32.00 o 
   8   5   3        2.40        0.77     12.13 o 
   9   5   3      260.24      200.58     30.10 o 
  10   5   3       22.50       17.15     27.07 o 
  11   5   3      205.01      169.28     32.15 o 
 -10   6   3       69.35       64.33    102.52 o 
  -9   6   3      947.84      978.60     95.59 o 
  -8   6   3      664.34      723.01     87.19 o 
  -7   6   3      935.07      934.43     59.70 o 
  -6   6   3      293.08      274.90     28.57 o 
  -5   6   3      208.22      197.69     23.40 o 
  -4   6   3      151.27      154.59     12.35 o 
  -3   6   3     1928.79     1901.51     84.24 o 
  -2   6   3      419.55      429.15     27.94 o 
  -1   6   3     2670.04     2721.76     85.11 o 
   0   6   3     4777.55     4995.15    136.06 o 
   1   6   3      370.31      393.30     38.61 o 
   2   6   3     1473.30     1587.42     99.10 o 
   3   6   3      541.90      533.30     58.16 o 
   4   6   3     1422.57     1476.46    105.63 o 
   5   6   3      689.69      535.20     90.72 o 
   6   6   3      343.69      310.44     41.84 o 
   7   6   3      433.28      441.90     55.49 o 
   8   6   3      336.93      287.97     43.49 o 
   9   6   3      109.43       72.57     37.77 o 
  10   6   3       97.87       79.13     77.28 o 
  -9   7   3      478.38      446.18     61.50 o 
  -8   7   3      401.03      405.23     54.79 o 
  -7   7   3      502.90      466.65     60.00 o 
  -6   7   3      340.28      324.21     51.99 o 
  -5   7   3     2035.72     1917.15    143.93 o 
  -4   7   3      260.72      255.59     15.19 o 
  -3   7   3      432.31      396.17     28.13 o 
  -2   7   3      204.08      200.87     29.60 o 
  -1   7   3      847.88      818.97     58.59 o 
   0   7   3     1074.05     1146.15     78.44 o 
   1   7   3      635.85      682.53     54.40 o 
   2   7   3     1639.59     1629.62    173.86 o 
   3   7   3      362.32      354.58     62.64 o 
   4   7   3     1281.83     1368.42     88.72 o 
   5   7   3      969.14      938.07     76.13 o 
   6   7   3     1608.27     1648.82    112.78 o 
   7   7   3      240.89      220.40     31.77 o 
   8   7   3      851.76      854.81     81.84 o 
   9   7   3      552.35      510.84     63.49 o 
  -8   8   3      570.23      539.86     64.47 o 
  -7   8   3      264.42      294.16     52.64 o 
  -6   8   3       21.75       22.16     27.42 o 
  -5   8   3      131.94      127.28     24.90 o 
  -4   8   3       61.09       53.87     17.97 o 
  -3   8   3      281.29      256.13     71.16 o 
  -2   8   3      589.48      530.08     54.10 o 
  -1   8   3      865.33      892.32     65.98 o 
   0   8   3      178.93      184.46     22.98 o 
   1   8   3      328.84      366.18     46.60 o 
   2   8   3        5.92        7.25     13.03 o 
   3   8   3     2094.15     2197.48    200.57 o 
   4   8   3      325.46      299.79     73.31 o 
   5   8   3     2892.35     2846.33    180.11 o 
   6   8   3      186.52      190.27     33.19 o 
   7   8   3      442.48      444.65     53.34 o 
   8   8   3      196.64      181.48     33.44 o 
  -6   9   3      140.58      147.73    161.20 o 
  -5   9   3       73.00       59.28     96.78 o 
  -4   9   3      162.80      175.37    174.07 o 
  -3   9   3        4.84        9.28     23.61 o 
  -2   9   3     1910.41     1959.50    208.38 o 
  -1   9   3      758.91      700.86    137.01 o 
   0   9   3      839.51      839.59     63.84 o 
   1   9   3      189.20      165.55     40.60 o 
   2   9   3      726.02      747.37    142.57 o 
   3   9   3      308.93      309.51     51.60 o 
   4   9   3      497.61      520.89     69.37 o 
   5   9   3       22.50       22.22     34.77 o 
   6   9   3       98.54      110.90     35.00 o 
  -3  10   3      457.86      488.69     85.92 o 
  -2  10   3      238.62      226.59     53.15 o 
  -1  10   3      229.34      265.06     52.34 o 
   0  10   3       29.28       29.51     35.90 o 
   1  10   3      394.41      385.87     72.57 o 
   2  10   3       57.93       31.06     67.34 o 
   3  10   3      275.97      282.01     50.79 o 
  -3 -10   4      160.82      175.57     63.86 o 
  -2 -10   4     1333.62     1387.28    154.09 o 
  -1 -10   4      195.30      216.18    241.64 o 
   0 -10   4      480.37      465.70     62.58 o 
   1 -10   4      240.65      196.65     45.76 o 
   2 -10   4      106.51       77.21     78.21 o 
   3 -10   4       65.04       49.14     48.73 o 
  -6  -9   4      252.44      237.12    270.16 o 
  -5  -9   4      575.62      597.28    116.25 o 
  -4  -9   4      533.78      571.13     61.06 o 
  -3  -9   4      841.38      918.36     70.40 o 
  -2  -9   4        4.48       10.34     11.39 o 
  -1  -9   4      134.83      154.49     32.33 o 
   0  -9   4      269.20      287.69     32.63 o 
   1  -9   4      806.89      802.11     83.46 o 
   2  -9   4      134.63      124.46     39.87 o 
   3  -9   4      279.12      240.07     43.67 o 
   4  -9   4      210.25      173.06     32.91 o 
   5  -9   4      206.63      173.40    178.07 o 
   6  -9   4       67.31       59.14     71.36 o 
  -8  -8   4      330.02      371.21     57.87 o 
  -7  -8   4       31.00       40.41     44.94 o 
  -6  -8   4      230.84      215.51     40.21 o 
  -5  -8   4      526.76      560.60     85.27 o 
  -4  -8   4      336.92      325.69     33.14 o 
  -3  -8   4      781.65      853.79     56.29 o 
  -2  -8   4     1228.56     1257.12     82.89 o 
  -1  -8   4      670.21      627.39     54.93 o 
   0  -8   4      719.94      684.51     72.73 o 
   1  -8   4      242.16      243.40     42.08 o 
   2  -8   4      277.62      284.02     63.73 o 
   3  -8   4      215.46      213.93     47.73 o 
   4  -8   4      946.69      905.86     82.70 o 
   5  -8   4      275.18      246.36     36.47 o 
   6  -8   4     1030.19     1111.39    157.38 o 
   7  -8   4       99.65      112.31    131.52 o 
   8  -8   4     1045.04     1122.73    195.71 o 
  -9  -7   4       83.47       76.42     60.39 o 
  -8  -7   4      702.86      700.22     88.91 o 
  -7  -7   4       68.92       80.61     95.65 o 
  -6  -7   4      262.77      269.02     55.67 o 
  -5  -7   4      219.22      201.98     17.76 o 
  -4  -7   4      731.26      755.99     46.58 o 
  -3  -7   4      163.60      197.18     30.32 o 
  -2  -7   4      556.97      564.40     33.83 o 
  -1  -7   4      436.64      444.61     25.76 o 
   0  -7   4      613.83      542.11     44.24 o 
   1  -7   4     1135.31     1166.61    108.61 o 
   2  -7   4      966.60      959.42     79.33 o 
   3  -7   4     3674.77     3737.01    174.23 o 
   4  -7   4      358.39      366.01     60.07 o 
   5  -7   4     1984.10     1952.98    136.35 o 
   6  -7   4       94.98       69.58     20.23 o 
   7  -7   4      661.50      754.36     98.86 o 
   8  -7   4      423.21      462.00    123.17 o 
   9  -7   4      496.72      506.10    203.86 o 
 -10  -6   4      268.90      301.32     64.35 o 
  -9  -6   4      295.72      314.75     51.73 o 
  -8  -6   4      675.02      782.54     74.00 o 
  -7  -6   4      209.40      224.18     48.54 o 
  -6  -6   4      464.98      457.10     53.07 o 
  -5  -6   4      151.59      148.15     19.98 o 
  -4  -6   4     1302.89     1280.15     57.85 o 
  -3  -6   4      397.08      355.47     25.45 o 
  -2  -6   4     3552.54     3628.80    117.41 o 
  -1  -6   4      445.40      450.61     36.57 o 
   0  -6   4     2617.16     2592.38    121.09 o 
   1  -6   4     1207.56     1057.34     90.40 o 
   2  -6   4     1571.13     1595.24    150.32 o 
   3  -6   4     1130.76     1131.34    163.35 o 
   4  -6   4      980.80      946.27     65.87 o 
   5  -6   4       79.66       81.07     15.44 o 
   6  -6   4      455.35      413.83     51.87 o 
   7  -6   4      126.08      113.96     33.18 o 
   8  -6   4      287.10      280.91     39.58 o 
   9  -6   4      948.73      967.56    100.22 o 
  10  -6   4      220.66      177.06     32.30 o 
 -11  -5   4      215.11      254.22     56.09 o 
 -10  -5   4      353.12      355.82     57.55 o 
  -9  -5   4      106.03      121.89     77.34 o 
  -8  -5   4      575.65      582.82     70.73 o 
  -7  -5   4      110.65      115.08     72.37 o 
  -6  -5   4     2344.57     2440.07    194.98 o 
  -5  -5   4     2011.06     2181.20     84.24 o 
  -4  -5   4      162.63      160.68     19.33 o 
  -3  -5   4     5320.05     5493.71    183.83 o 
  -2  -5   4       83.63       80.94      8.61 o 
  -1  -5   4     6722.54     6726.69    500.06 o 
   0  -5   4     1018.62     1042.74     52.69 o 
   1  -5   4     1405.74     1382.87     88.62 o 
   2  -5   4      296.87      312.06     27.28 o 
   3  -5   4      193.64      197.93     14.60 o 
   4  -5   4       87.97       91.38     30.41 o 
   5  -5   4      549.27      507.02     35.98 o 
   6  -5   4      327.00      304.97     26.33 o 
   7  -5   4      922.97      918.82     68.24 o 
   8  -5   4      303.20      315.96     66.33 o 
   9  -5   4       58.40       55.00     48.34 o 
  10  -5   4      100.53       95.72     28.64 o 
  11  -5   4       90.04       85.28     89.59 o 
 -11  -4   4       34.27       41.84     50.00 o 
 -10  -4   4      211.69      208.05     70.21 o 
  -9  -4   4      331.00      342.34     58.01 o 
  -8  -4   4      134.73      169.39     99.50 o 
  -7  -4   4      241.56      238.26     38.62 o 
  -6  -4   4     2129.95     2251.27    139.25 o 
  -5  -4   4     2280.48     2450.10     51.10 o 
  -4  -4   4     2158.22     2241.33     92.27 o 
  -3  -4   4      760.13      813.71     33.34 o 
  -2  -4   4     4045.10     3917.61     99.27 o 
  -1  -4   4     1272.37     1356.34    107.64 o 
   0  -4   4     2401.96     2444.81    104.33 o 
   1  -4   4     3165.25     3363.06     91.02 o 
   2  -4   4     4569.90     4490.65     94.65 o 
   3  -4   4      945.02      944.25     31.79 o 
   4  -4   4     1425.07     1382.18     41.49 o 
   5  -4   4      798.18      790.24     34.34 o 
   6  -4   4      833.23      830.41     54.95 o 
   7  -4   4      350.60      330.52     29.16 o 
   8  -4   4      994.33     1009.92     77.97 o 
   9  -4   4       59.35       69.07     47.54 o 
  10  -4   4      124.95      145.27     43.63 o 
  11  -4   4       63.99       72.38     84.46 o 
 -12  -3   4       29.97       16.74     20.30 o 
 -11  -3   4      856.62      957.39     98.58 o 
 -10  -3   4        7.73        5.79     23.89 o 
  -9  -3   4      534.54      506.80     61.59 o 
  -8  -3   4        5.02        3.19     25.17 o 
  -7  -3   4       82.72       99.07     28.52 o 
  -6  -3   4      919.34      904.46     62.17 o 
  -5  -3   4      529.35      496.83     23.26 o 
  -4  -3   4     2137.56     2137.92     54.20 o 
  -3  -3   4     1325.69     1285.01     42.20 o 
  -2  -3   4     1073.77     1245.72     44.52 o 
  -1  -3   4     3535.87     3498.09     70.68 o 
   0  -3   4     2898.49     2852.23     50.51 o 
   1  -3   4    10970.04    11075.78    304.91 o 
   2  -3   4     4163.23     4334.48    128.42 o 
   3  -3   4       17.06       23.98     15.63 o 
   4  -3   4     2875.08     2898.40     90.40 o 
   5  -3   4     3671.23     3788.92    132.25 o 
   6  -3   4      206.80      214.20     26.00 o 
   7  -3   4     1283.17     1357.45     71.16 o 
   8  -3   4       66.74       58.78     26.29 o 
   9  -3   4     1133.78     1213.81     93.01 o 
  10  -3   4      271.38      260.33     40.36 o 
  11  -3   4     1221.20     1283.21    118.02 o 
  12  -3   4      414.56      446.70     55.39 o 
 -12  -2   4      752.85      795.98     79.55 o 
 -11  -2   4      246.95      259.70     56.70 o 
 -10  -2   4      581.76      604.15     82.59 o 
  -9  -2   4      576.18      636.82     65.09 o 
  -8  -2   4      358.06      333.90     42.80 o 
  -7  -2   4      774.24      819.52     51.83 o 
  -6  -2   4      726.40      754.06     52.51 o 
  -5  -2   4     2165.38     2290.54     68.00 o 
  -4  -2   4      859.33      821.49     39.37 o 
  -3  -2   4      345.17      345.17     17.48 o 
  -2  -2   4     1633.19     1766.77     34.33 o 
  -1  -2   4     1951.83     1859.12    119.26 o 
   0  -2   4      237.01      236.53     15.47 o 
   1  -2   4      575.95      597.66     18.63 o 
   2  -2   4     7342.05     7049.04     98.51 o 
   3  -2   4     1361.14     1418.79     35.87 o 
   4  -2   4     7832.54     7487.39    141.25 o 
   5  -2   4      585.71      579.21     25.96 o 
   6  -2   4     4719.75     4616.54    137.46 o 
   7  -2   4     1820.34     1749.36     79.39 o 
   8  -2   4     2736.70     2674.72    160.05 o 
   9  -2   4      585.31      562.40     57.08 o 
  10  -2   4      198.91      219.95     41.33 o 
  11  -2   4      246.34      235.33     35.08 o 
  12  -2   4      394.37      441.73     59.66 o 
 -12  -1   4       84.37       60.81     57.81 o 
 -11  -1   4      641.91      745.76     69.37 o 
 -10  -1   4      970.78     1093.37     89.30 o 
  -9  -1   4     1609.77     1727.25    110.50 o 
  -8  -1   4      121.05      112.61     22.98 o 
  -7  -1   4     3280.44     3376.40    121.08 o 
  -6  -1   4      705.00      648.08     36.28 o 
  -5  -1   4     2475.08     2482.63     54.74 o 
  -4  -1   4     2442.68     2452.85     40.84 o 
  -3  -1   4      860.53      867.79     16.97 o 
  -2  -1   4    15099.52    14846.91    199.52 o 
  -1  -1   4      679.92      759.06     30.48 o 
   0  -1   4     1238.13     1246.52     21.14 o 
   1  -1   4      509.11      533.70     14.33 o 
   2  -1   4      289.13      296.15     13.08 o 
   3  -1   4     5442.20     5587.64    105.89 o 
   4  -1   4      974.62     1169.93     41.35 o 
   5  -1   4     2246.68     2242.09     61.22 o 
   6  -1   4        6.02        4.82      6.42 o 
   7  -1   4     2022.53     2017.92     79.10 o 
   8  -1   4      238.02      253.43     42.22 o 
   9  -1   4     1506.61     1540.77    113.71 o 
  10  -1   4      750.74      746.82     73.45 o 
  11  -1   4      138.05      154.37     35.80 o 
  12  -1   4      332.21      308.27     45.21 o 
 -12   0   4      970.97      863.71    128.05 o 
 -11   0   4       30.40       44.31     37.83 o 
 -10   0   4     1318.88     1329.31    100.02 o 
  -9   0   4     1440.38     1444.29    105.75 o 
  -8   0   4     3665.52     3772.72    197.66 o 
  -7   0   4      364.43      367.31     26.66 o 
  -6   0   4     1659.56     1668.95     39.69 o 
  -5   0   4      230.00      252.98     16.48 o 
  -4   0   4     1257.74     1189.13     25.44 o 
  -3   0   4     2489.36     2533.16     31.24 o 
  -2   0   4      926.38      904.04     17.77 o 
  -1   0   4     1246.52     1288.55     45.49 o 
   0   0   4      623.23      630.96     25.31 o 
   1   0   4     5327.51     5228.86    129.41 o 
   2   0   4        9.43       23.81      7.32 o 
   3   0   4      302.57      347.69     14.58 o 
   4   0   4      386.65      459.97     23.81 o 
   5   0   4     1523.31     1582.88     45.04 o 
   6   0   4     3034.29     3478.05    179.46 o 
   7   0   4       68.79       99.70     37.11 o 
   8   0   4     2311.34     2235.38    135.38 o 
   9   0   4      609.40      666.84     51.36 o 
  10   0   4      517.93      543.72     62.05 o 
  11   0   4      216.52      208.80     28.23 o 
  12   0   4       55.09       54.28     46.23 o 
 -12   1   4      105.39       95.58     95.16 o 
 -11   1   4      597.37      668.16     97.34 o 
 -10   1   4     1016.43     1024.50     82.63 o 
  -9   1   4     1503.92     1223.91    200.19 o 
  -8   1   4      103.34       99.09     15.71 o 
  -7   1   4     3341.60     3474.06    135.16 o 
  -6   1   4      647.50      654.90     24.85 o 
  -5   1   4     2535.18     2601.02     87.90 o 
  -4   1   4     2353.63     2363.87     54.63 o 
  -3   1   4      953.79      973.50     18.24 o 
  -2   1   4    15069.72    14535.49    127.68 o 
  -1   1   4      633.10      681.90     26.47 o 
   0   1   4     1256.43     1358.30     30.54 o 
   1   1   4      384.71      376.19     16.33 o 
   2   1   4      271.41      273.19     11.42 o 
   3   1   4     5911.04     6419.31    114.73 o 
   4   1   4      978.73     1156.22     36.43 o 
   5   1   4     2191.00     2386.29     79.19 o 
   6   1   4        3.60        4.76      7.53 o 
   7   1   4     2077.08     2108.04     76.38 o 
   8   1   4      243.47      229.17     25.83 o 
   9   1   4     1634.03     1597.68    105.61 o 
  10   1   4      702.13      671.99     91.48 o 
  11   1   4      127.04      118.32     23.51 o 
  12   1   4      304.02      284.39    117.66 o 
 -12   2   4      666.86      695.38    111.53 o 
 -11   2   4      278.27      280.67     57.41 o 
 -10   2   4      547.54      610.66    120.18 o 
  -9   2   4      538.40      570.91     86.04 o 
  -8   2   4      377.26      386.06     31.81 o 
  -7   2   4      752.21      806.19     37.34 o 
  -6   2   4      636.64      661.73     29.58 o 
  -5   2   4     2101.64     1935.13     91.91 o 
  -4   2   4     1031.02     1116.29     38.23 o 
  -3   2   4      339.64      346.31     14.90 o 
  -2   2   4     1786.90     1949.43     33.82 o 
  -1   2   4     1960.79     1902.38     35.61 o 
   0   2   4      161.01      159.60     13.82 o 
   1   2   4      593.43      605.91     17.40 o 
   2   2   4     7593.50     7493.44    108.91 o 
   3   2   4     1303.58     1354.35     49.42 o 
   4   2   4     7971.54     7927.09    295.04 o 
   5   2   4      568.11      520.81     28.68 o 
   6   2   4     4787.75     4889.23    172.62 o 
   7   2   4     1768.93     1656.11    112.49 o 
   8   2   4     2829.76     2697.49    245.38 o 
   9   2   4      593.57      505.85     48.71 o 
  10   2   4      140.64      121.67     24.12 o 
  11   2   4      254.51      289.58     68.31 o 
  12   2   4      386.17      364.30     71.85 o 
 -12   3   4       40.53       18.33     66.83 o 
 -11   3   4      969.36     1044.05    170.92 o 
 -10   3   4        4.32        6.46     31.69 o 
  -9   3   4      532.45      507.49     90.95 o 
  -8   3   4        9.50        9.66     23.25 o 
  -7   3   4       77.65       70.91     16.70 o 
  -6   3   4      888.94      811.86     43.27 o 
  -5   3   4      598.91      586.90     22.39 o 
  -4   3   4     2141.60     2134.80     85.42 o 
  -3   3   4     1327.27     1219.08     37.32 o 
  -2   3   4     1066.88     1145.46     35.60 o 
  -1   3   4     3439.55     3306.56    107.84 o 
   0   3   4     2886.08     2833.64     52.87 o 
   1   3   4    10885.00    11098.46    167.47 o 
   2   3   4     4200.21     4382.06     84.26 o 
   3   3   4       31.02       40.06     16.48 o 
   4   3   4     2887.22     2897.98     50.27 o 
   5   3   4     3675.09     3651.40     99.48 o 
   6   3   4      190.16      184.98     24.77 o 
   7   3   4     1396.77     1374.34     70.67 o 
   8   3   4       61.42       51.64     27.33 o 
   9   3   4     1119.89     1097.17     79.31 o 
  10   3   4      293.39      278.70     67.59 o 
  11   3   4     1134.69     1168.52    158.47 o 
  12   3   4      441.26      513.23     94.77 o 
 -11   4   4       48.37       39.12     67.43 o 
 -10   4   4      278.12      232.22     52.87 o 
  -9   4   4      304.51      300.94     55.07 o 
  -8   4   4      144.16      150.21     27.57 o 
  -7   4   4      221.04      198.73     28.80 o 
  -6   4   4     2173.89     1823.73    105.27 o 
  -5   4   4     2230.54     2044.18     68.31 o 
  -4   4   4     2040.80     1986.57     34.58 o 
  -3   4   4      790.89      810.49     28.17 o 
  -2   4   4     4106.41     3952.63     69.58 o 
  -1   4   4     1288.02     1298.55     33.91 o 
   0   4   4     2303.04     2370.25     73.03 o 
   1   4   4     3142.86     3647.77    368.79 o 
   2   4   4     4474.36     4592.98    200.83 o 
   3   4   4      920.60      923.64     27.17 o 
   4   4   4     1500.23     1534.52     43.10 o 
   5   4   4      789.01      753.16     29.09 o 
   6   4   4      830.47      833.34     55.39 o 
   7   4   4      360.34      327.98     29.76 o 
   8   4   4      833.99      779.07     48.37 o 
   9   4   4       61.34       61.26     13.58 o 
  10   4   4       85.12       85.93     83.24 o 
  11   4   4       72.49       78.65     89.49 o 
 -11   5   4      151.43      197.59     53.26 o 
 -10   5   4      334.13      328.70     73.98 o 
  -9   5   4       68.53       65.58     17.06 o 
  -8   5   4      609.66      636.72     67.91 o 
  -7   5   4      143.60      120.14     15.66 o 
  -6   5   4     2327.81     2228.09    110.59 o 
  -5   5   4     2188.45     2188.73    100.60 o 
  -4   5   4      175.36      162.28     22.83 o 
  -3   5   4     5333.80     5250.47    118.46 o 
  -2   5   4       93.81       92.41     11.40 o 
  -1   5   4     6785.08     6842.57    248.79 o 
   0   5   4      967.70     1037.45     78.41 o 
   1   5   4     1611.55     1667.14     72.71 o 
   2   5   4      300.40      350.31     38.61 o 
   3   5   4      160.24      179.62     12.33 o 
   4   5   4       83.85       92.46     19.33 o 
   5   5   4      438.16      435.61     30.03 o 
   6   5   4      311.69      318.78     30.40 o 
   7   5   4      773.79      713.15     42.60 o 
   8   5   4      288.94      288.87     40.61 o 
   9   5   4       26.36       13.58     21.90 o 
  10   5   4       99.64       99.66     73.13 o 
  11   5   4      113.02      111.74     40.30 o 
 -10   6   4      207.07      213.68     53.89 o 
  -9   6   4      294.95      298.79     46.59 o 
  -8   6   4      610.04      641.31     63.02 o 
  -7   6   4      225.74      209.70     30.90 o 
  -6   6   4      346.59      340.56     43.34 o 
  -5   6   4      157.67      135.86     33.58 o 
  -4   6   4     1323.61     1313.10     90.61 o 
  -3   6   4      367.32      317.29     26.81 o 
  -2   6   4     3973.07     3933.07    202.32 o 
  -1   6   4      441.74      509.23     74.51 o 
   0   6   4     2706.34     2758.92    146.22 o 
   1   6   4     1170.78     1189.69     73.12 o 
   2   6   4     1496.52     1487.11     97.41 o 
   3   6   4     1117.80     1151.11     64.48 o 
   4   6   4      854.48      830.69     43.28 o 
   5   6   4       83.87       80.59     12.59 o 
   6   6   4      433.45      440.36     38.46 o 
   7   6   4      125.23      112.38     18.90 o 
   8   6   4      343.82      312.19     43.35 o 
   9   6   4      903.64      849.49     82.08 o 
  10   6   4      243.07      192.23     38.56 o 
  -9   7   4       78.55       73.93     30.62 o 
  -8   7   4      685.75      674.11     72.91 o 
  -7   7   4      112.80      129.09     40.43 o 
  -6   7   4      269.74      253.10     35.31 o 
  -5   7   4      226.22      179.83     37.93 o 
  -4   7   4      740.98      743.49     55.39 o 
  -3   7   4      105.74      100.84     15.18 o 
  -2   7   4      562.48      560.15     75.14 o 
  -1   7   4      329.08      339.60     63.84 o 
   0   7   4      612.71      643.97     87.36 o 
   1   7   4     1108.25     1276.34    133.93 o 
   2   7   4      986.28     1016.02    115.14 o 
   3   7   4     3802.55     4164.26    167.13 o 
   4   7   4      352.12      354.74     42.77 o 
   5   7   4     1973.47     2002.79    140.14 o 
   6   7   4       90.45       64.38     43.30 o 
   7   7   4      662.79      676.58    100.80 o 
   8   7   4      431.19      397.73     62.22 o 
   9   7   4      501.95      439.62     58.70 o 
  -8   8   4      368.97      446.56     96.02 o 
  -7   8   4       30.49       36.69     53.08 o 
  -6   8   4      178.69      175.95     57.96 o 
  -5   8   4      531.62      517.56    117.31 o 
  -4   8   4      315.61      320.55     65.09 o 
  -3   8   4      803.06      814.03    102.52 o 
  -2   8   4     1026.37      995.05    119.77 o 
  -1   8   4      674.84      602.95    113.45 o 
   0   8   4      747.48      724.41     94.33 o 
   1   8   4      244.09      225.20     44.77 o 
   2   8   4      252.91      267.47     70.35 o 
   3   8   4      211.82      224.58     43.82 o 
   4   8   4      870.56      929.73    110.88 o 
   5   8   4      280.19      267.08     37.89 o 
   6   8   4     1094.81     1151.70     99.00 o 
   7   8   4      112.30      105.72     33.34 o 
   8   8   4     1075.17     1043.77    128.65 o 
  -6   9   4      261.64      282.01     64.56 o 
  -5   9   4      572.21      597.70    100.35 o 
  -4   9   4      549.48      559.50     99.84 o 
  -3   9   4      752.64      797.97    122.94 o 
  -2   9   4        6.49        5.76     31.04 o 
  -1   9   4       76.40       78.93    128.03 o 
   0   9   4      280.81      282.26     53.31 o 
   1   9   4      676.26      681.70    136.02 o 
   2   9   4      138.48      118.49     39.61 o 
   3   9   4      206.13      212.96     55.69 o 
   4   9   4      205.64      177.87     43.52 o 
   5   9   4      246.21      218.47     45.51 o 
   6   9   4       72.86       58.84     26.83 o 
  -3  10   4      157.92      158.52    170.37 o 
  -2  10   4     1252.10     1272.24    172.84 o 
  -1  10   4      199.79      189.05     51.94 o 
   0  10   4      403.39      371.24     95.76 o 
   1  10   4      234.53      191.27     47.41 o 
   2  10   4       96.93       67.71    123.75 o 
   3  10   4       64.79       43.56     81.23 o 
  -2 -10   5      195.59      194.57     36.32 o 
  -1 -10   5      120.32      118.61     82.29 o 
   0 -10   5        2.24       17.85     25.95 o 
   1 -10   5      663.58      698.93     76.21 o 
   2 -10   5       18.84       14.31     13.88 o 
  -6  -9   5      542.26      589.13    118.12 o 
  -5  -9   5      164.69      165.12     37.10 o 
  -4  -9   5     1084.55     1121.53    114.91 o 
  -3  -9   5      118.32      104.79     25.99 o 
  -2  -9   5     1129.35     1228.58     85.06 o 
  -1  -9   5       18.28       25.15     27.81 o 
   0  -9   5      264.43      290.80     43.76 o 
   1  -9   5       73.02       65.62    107.45 o 
   2  -9   5      724.26      709.73     74.91 o 
   3  -9   5      430.38      416.08     54.84 o 
   4  -9   5       37.53       43.96     54.02 o 
   5  -9   5       38.60       36.76     46.99 o 
  -8  -8   5      109.42      104.78     77.99 o 
  -7  -8   5      744.03      811.96     85.70 o 
  -6  -8   5       89.49       76.59     55.92 o 
  -5  -8   5      775.15      853.68     81.62 o 
  -4  -8   5       72.90       64.03     21.63 o 
  -3  -8   5      279.09      263.29     40.55 o 
  -2  -8   5      246.62      274.03     43.09 o 
  -1  -8   5      822.21      888.36     58.57 o 
   0  -8   5     1335.28     1357.13    108.78 o 
   1  -8   5      803.04      832.03     79.02 o 
   2  -8   5      113.88       93.84     81.91 o 
   3  -8   5     1191.46     1132.94    120.16 o 
   4  -8   5      358.37      336.66     49.91 o 
   5  -8   5     1409.16     1386.56    116.01 o 
   6  -8   5      399.86      441.96    124.21 o 
   7  -8   5     1047.59     1219.12    199.74 o 
  -9  -7   5       23.07       19.56     23.90 o 
  -8  -7   5      169.43      170.07     42.31 o 
  -7  -7   5      191.33      180.12     50.68 o 
  -6  -7   5      341.07      348.33     48.62 o 
  -5  -7   5     1126.29     1210.46     94.94 o 
  -4  -7   5      487.99      549.15     49.21 o 
  -3  -7   5      778.75      774.05     48.90 o 
  -2  -7   5      171.72      177.57     20.76 o 
  -1  -7   5      510.96      523.53     63.71 o 
   0  -7   5     2191.29     2385.39    154.80 o 
   1  -7   5      164.12      153.21     28.36 o 
   2  -7   5     2458.51     2502.35    220.20 o 
   5  -7   5      758.93      815.89    123.28 o 
   6  -7   5     2944.45     3282.18    202.61 o 
   7  -7   5       25.13       28.49     48.52 o 
   8  -7   5      969.55     1053.13    152.38 o 
   9  -7   5       56.56       56.92     60.99 o 
 -10  -6   5      481.67      530.03    109.86 o 
  -9  -6   5      179.97      168.25     42.59 o 
  -8  -6   5       92.77      122.57     78.71 o 
  -7  -6   5      388.76      415.49     62.64 o 
  -6  -6   5      106.33      117.07     65.99 o 
  -5  -6   5       60.43       74.27     11.79 o 
  -4  -6   5      281.63      273.31     22.25 o 
  -3  -6   5     1628.66     1552.66     68.01 o 
  -2  -6   5      234.23      227.80     22.44 o 
  -1  -6   5     2107.36     2276.51    122.01 o 
   0  -6   5     1606.21     1604.97    187.80 o 
   1  -6   5     1438.30     1412.00     99.57 o 
   2  -6   5      593.83      586.68     91.66 o 
   3  -6   5      803.25      885.61    116.43 o 
   4  -6   5      495.81      517.68     44.49 o 
   5  -6   5     2112.83     2101.27    117.94 o 
   6  -6   5      127.88      113.63     21.71 o 
   7  -6   5      852.28      851.14     68.30 o 
   8  -6   5      201.47      178.04     33.18 o 
   9  -6   5      491.64      470.09     58.54 o 
  10  -6   5       93.18       94.73     28.67 o 
 -11  -5   5       80.29       61.79     73.61 o 
 -10  -5   5       74.68       95.54     71.08 o 
  -9  -5   5      584.69      562.52     56.77 o 
  -8  -5   5      699.99      734.96     82.51 o 
  -7  -5   5      173.34      180.77     50.24 o 
  -6  -5   5      422.74      445.37     47.37 o 
  -5  -5   5      853.65      958.10     56.50 o 
  -4  -5   5     1921.83     1986.37     73.27 o 
  -3  -5   5      410.12      424.17     29.05 o 
  -2  -5   5     1873.50     1837.89     50.00 o 
  -1  -5   5      542.50      521.86     28.59 o 
   0  -5   5     1616.13     1596.92     91.55 o 
   1  -5   5      592.31      555.76     40.95 o 
   2  -5   5     2943.52     3026.70    256.94 o 
   3  -5   5      624.75      605.81     42.46 o 
   4  -5   5      214.94      203.19     24.43 o 
   5  -5   5       26.81       26.02     21.90 o 
   6  -5   5     1049.20      989.40    122.59 o 
   7  -5   5      584.12      533.26     62.54 o 
   8  -5   5       37.81       37.60     47.11 o 
   9  -5   5       44.50       51.65     45.59 o 
  10  -5   5      113.45      118.81     38.46 o 
 -11  -4   5      238.65      207.29     42.99 o 
 -10  -4   5      405.56      419.74    100.85 o 
  -9  -4   5      628.77      566.99     79.18 o 
  -8  -4   5      551.60      567.66     62.70 o 
  -7  -4   5      229.76      229.62     38.01 o 
  -6  -4   5       24.14       31.05     23.86 o 
  -5  -4   5      907.24     1091.29     43.47 o 
  -4  -4   5       56.10       55.18     11.76 o 
  -3  -4   5     5553.17     5548.96    181.59 o 
  -2  -4   5     1617.34     1769.07    102.35 o 
  -1  -4   5     3886.61     3807.78     66.41 o 
   0  -4   5      636.23      701.96     30.71 o 
   1  -4   5     3177.08     3361.53    321.01 o 
   2  -4   5     1116.81     1094.37    158.30 o 
   3  -4   5       66.69       70.44     13.56 o 
   4  -4   5      193.06      187.38     19.47 o 
   5  -4   5      162.81      167.21     30.32 o 
   6  -4   5      800.32      755.33     72.72 o 
   7  -4   5      401.59      436.42     61.86 o 
   8  -4   5      114.97      104.85     27.53 o 
   9  -4   5      243.12      223.46     31.33 o 
  10  -4   5      254.29      229.95     34.00 o 
  11  -4   5      292.60      307.19     40.02 o 
 -12  -3   5      416.72      336.51     45.87 o 
 -11  -3   5       47.59       52.31     59.53 o 
 -10  -3   5      300.08      326.85     67.21 o 
  -9  -3   5      194.54      199.40     46.11 o 
  -8  -3   5       88.98       90.88     57.25 o 
  -7  -3   5      131.48      147.55     73.48 o 
  -6  -3   5     1503.39     1516.09     57.22 o 
  -5  -3   5      707.84      639.32     30.09 o 
  -4  -3   5      506.48      515.08     20.56 o 
  -3  -3   5     2028.43     2279.87     94.99 o 
  -2  -3   5     3002.37     2989.34     70.88 o 
  -1  -3   5      716.79      825.81     35.45 o 
   0  -3   5     2558.05     2578.60     77.08 o 
   1  -3   5      549.71      610.88     40.76 o 
   2  -3   5     6298.67     5843.08    164.93 o 
   3  -3   5     1217.91     1197.31     49.84 o 
   4  -3   5     3767.53     3654.22    168.83 o 
   5  -3   5     1401.93     1327.20     48.94 o 
   6  -3   5     1162.49     1163.54     45.58 o 
   7  -3   5     1451.09     1401.24    103.18 o 
   8  -3   5      802.49      816.93     67.71 o 
   9  -3   5      902.13      945.16     77.78 o 
  10  -3   5      646.38      594.97     58.78 o 
  11  -3   5      568.36      580.78     65.93 o 
  12  -3   5      381.09      398.65     50.80 o 
 -12  -2   5       82.66       50.81     55.34 o 
 -11  -2   5      549.89      560.13     84.49 o 
 -10  -2   5      848.07      859.00     75.02 o 
  -9  -2   5     1000.75     1025.99     78.72 o 
  -8  -2   5      321.45      338.78     46.18 o 
  -7  -2   5      221.78      213.02     45.48 o 
  -6  -2   5      245.40      255.35     19.75 o 
  -5  -2   5     3207.70     3259.66    129.78 o 
  -4  -2   5     5989.33     6090.05    202.21 o 
  -3  -2   5      731.84      745.53     32.09 o 
  -2  -2   5     2168.90     2180.27     47.08 o 
  -1  -2   5     2681.75     2756.25     63.09 o 
   0  -2   5      255.84      313.79     17.43 o 
   1  -2   5     2257.31     2235.90    103.95 o 
   2  -2   5       21.47       27.98     17.55 o 
   3  -2   5     4011.32     4030.37     83.43 o 
   4  -2   5     1125.83     1112.24     66.79 o 
   5  -2   5     3048.59     3044.41     80.87 o 
   6  -2   5      917.53      886.46     63.73 o 
   7  -2   5     1733.57     1781.56    108.28 o 
   8  -2   5      343.35      349.77     43.19 o 
   9  -2   5     1064.70     1094.63     91.62 o 
  10  -2   5      815.40      860.47     92.32 o 
  11  -2   5      748.35      790.46     77.02 o 
  12  -2   5       72.27       70.04     82.66 o 
 -12  -1   5      808.42      819.45    125.58 o 
 -11  -1   5      339.87      363.12     59.04 o 
 -10  -1   5     1213.17     1256.95     92.27 o 
  -9  -1   5      346.41      309.42     48.33 o 
  -8  -1   5     2129.47     2310.74    140.19 o 
  -7  -1   5      988.13      959.92     63.69 o 
  -6  -1   5     2189.20     2195.46     64.73 o 
  -5  -1   5      646.08      693.27     23.52 o 
  -4  -1   5     2613.34     2519.20     65.41 o 
  -3  -1   5     2638.68     2701.69     65.35 o 
  -2  -1   5     9157.09     8904.21    108.19 o 
  -1  -1   5     2697.54     2979.85    137.44 o 
   0  -1   5     3253.18     3123.63    200.17 o 
   1  -1   5     3968.23     3917.07     75.64 o 
   2  -1   5     1863.60     1890.19     58.39 o 
   3  -1   5      527.23      509.39     25.76 o 
   4  -1   5      191.97      239.08     21.54 o 
   5  -1   5     1107.56     1071.25     57.87 o 
   6  -1   5     2692.00     2911.94    111.68 o 
   7  -1   5      765.28      740.17     48.73 o 
   8  -1   5      466.73      452.12     46.59 o 
   9  -1   5      248.38      285.00     41.01 o 
  10  -1   5      601.96      708.96     70.81 o 
  11  -1   5      199.78      224.25     34.08 o 
  12  -1   5      391.97      335.32     39.32 o 
 -12   0   5       55.07       35.02     41.43 o 
 -11   0   5      249.99      259.80     33.61 o 
 -10   0   5      443.68      467.65     58.83 o 
  -9   0   5     1691.19     1820.12    112.83 o 
  -8   0   5      412.91      385.46     44.54 o 
  -7   0   5     9153.41    10005.57    286.32 o 
  -6   0   5     3722.39     3846.41     92.34 o 
  -5   0   5    10865.16    10797.96    153.10 o 
  -4   0   5     1614.25     1628.53     35.73 o 
  -3   0   5      144.50      137.98     12.32 o 
  -2   0   5      401.97      408.49     13.54 o 
  -1   0   5     1049.24     1062.05     21.69 o 
   0   0   5        0.08        1.40      5.58 o 
   1   0   5      578.23      590.86     17.46 o 
   2   0   5       90.19       82.08      7.58 o 
   3   0   5      952.87      984.52     40.56 o 
   4   0   5     1660.79     1712.69     65.23 o 
   5   0   5      655.06      706.97     37.34 o 
   6   0   5      317.86      351.64     40.24 o 
   7   0   5      104.07      117.16     34.96 o 
   8   0   5        4.31        6.98      9.57 o 
   9   0   5     2176.77     2138.53    130.96 o 
  10   0   5      518.04      527.30     70.46 o 
  11   0   5      730.85      755.04     91.50 o 
  12   0   5      302.01      319.08     44.31 o 
 -12   1   5      680.05      673.87    109.72 o 
 -11   1   5      361.65      419.16    100.14 o 
 -10   1   5     1180.01     1178.28     81.84 o 
  -9   1   5      356.05      342.87     40.42 o 
  -8   1   5     2260.90     2350.47     97.24 o 
  -7   1   5      973.01     1010.21     32.63 o 
  -6   1   5     2210.74     2134.74     85.62 o 
  -5   1   5      598.87      560.95     18.35 o 
  -4   1   5     2785.94     2735.22     50.95 o 
  -3   1   5     2642.11     2710.70     44.17 o 
  -2   1   5     9056.66     9204.59    176.08 o 
  -1   1   5     2617.33     2609.44     44.45 o 
   0   1   5     3685.59     4189.32    209.82 o 
   1   1   5     3950.54     3948.72     76.69 o 
   2   1   5     2127.69     2180.87     40.32 o 
   3   1   5      535.76      520.94     23.10 o 
   4   1   5      167.48      192.00     20.08 o 
   5   1   5     1063.62     1134.71     46.80 o 
   6   1   5     2764.62     2955.33     98.19 o 
   7   1   5      731.05      709.91     42.29 o 
   8   1   5      471.91      448.96     42.47 o 
   9   1   5      236.55      263.03     35.58 o 
  10   1   5      613.01      660.36     87.44 o 
  11   1   5      173.30      167.13     28.94 o 
  12   1   5      471.62      460.89    101.11 o 
 -12   2   5       84.97       71.18     95.02 o 
 -11   2   5      501.57      505.96    119.72 o 
 -10   2   5      905.02      952.80    114.44 o 
  -9   2   5      893.03      887.20     87.02 o 
  -8   2   5      337.24      357.17     28.94 o 
  -7   2   5      257.89      254.38     20.60 o 
  -6   2   5      233.41      215.15     11.99 o 
  -5   2   5     3290.64     3239.78    142.67 o 
  -4   2   5     5915.95     5924.92    175.57 o 
  -3   2   5      869.66      893.54     33.35 o 
  -2   2   5     2194.40     2214.04     40.36 o 
  -1   2   5     3000.20     3101.88     88.18 o 
   0   2   5      263.53      273.46     21.26 o 
   1   2   5     2147.45     2203.38     47.82 o 
   2   2   5       22.32       30.43     14.68 o 
   3   2   5     4170.71     4325.53    132.69 o 
   4   2   5     1100.20     1111.75     32.51 o 
   5   2   5     3092.00     3029.98     83.85 o 
   6   2   5      876.86      818.95     49.34 o 
   7   2   5     1946.59     1974.80    191.70 o 
   8   2   5      310.21      304.23     42.90 o 
   9   2   5     1044.88      989.24     75.51 o 
  10   2   5      806.10      691.75     73.40 o 
  11   2   5      651.31      683.87    105.34 o 
  12   2   5       77.11       86.78     98.24 o 
 -12   3   5      411.27      365.46     71.87 o 
 -11   3   5       59.03       53.80     87.06 o 
 -10   3   5      285.50      282.79     62.68 o 
  -9   3   5      186.05      208.13     34.84 o 
  -8   3   5       43.51       44.87     38.75 o 
  -7   3   5      134.51      120.79     17.26 o 
  -6   3   5     1559.86     1481.62     67.46 o 
  -5   3   5      732.03      716.76     28.89 o 
  -4   3   5      369.72      399.06     18.96 o 
  -3   3   5     2049.91     2196.33     43.01 o 
  -2   3   5     2917.15     2771.14     59.69 o 
  -1   3   5      706.90      740.58     33.22 o 
   0   3   5     2563.65     2519.15     44.81 o 
   1   3   5      560.56      645.66     36.55 o 
   2   3   5     6309.71     6306.42    163.94 o 
   3   3   5     1238.29     1277.95     38.64 o 
   4   3   5     4012.01     3826.41     83.99 o 
   5   3   5     1415.07     1379.94     54.32 o 
   6   3   5     1225.93     1242.75     48.34 o 
   7   3   5     1442.88     1294.20     69.26 o 
   8   3   5      647.95      614.62     49.98 o 
   9   3   5      931.31      825.13     70.72 o 
  10   3   5      588.36      515.85     67.73 o 
  11   3   5      602.40      621.56     72.61 o 
  12   3   5      299.77      321.13     59.49 o 
 -11   4   5      300.79      319.07     70.60 o 
 -10   4   5      447.04      401.89     96.11 o 
  -9   4   5      698.76      694.24     79.10 o 
  -8   4   5      557.50      598.45     61.63 o 
  -7   4   5      158.54      162.71     24.47 o 
  -6   4   5       23.65       25.80     18.06 o 
  -5   4   5      717.50      715.44     30.27 o 
  -4   4   5       60.79       52.86     13.73 o 
  -3   4   5     5251.17     5354.55    105.55 o 
  -2   4   5     1674.34     1843.52     52.72 o 
  -1   4   5     3871.41     3805.85    120.71 o 
   0   4   5      640.75      666.62     19.33 o 
   1   4   5     3172.51     3048.38     87.50 o 
   2   4   5     1139.65     1125.36     29.71 o 
   3   4   5       75.18       66.51      8.28 o 
   4   4   5      199.23      213.75     15.93 o 
   5   4   5      131.06      135.56     20.37 o 
   6   4   5      829.18      765.73     55.46 o 
   7   4   5      330.45      309.50     29.71 o 
   8   4   5      115.64       89.49     15.22 o 
   9   4   5      204.58      163.91     18.42 o 
  10   4   5      269.59      242.88     39.54 o 
  11   4   5      216.49      206.52     36.32 o 
 -11   5   5       86.08       82.82    104.14 o 
 -10   5   5       41.93       57.52     42.86 o 
  -9   5   5      571.94      530.52     73.31 o 
  -8   5   5      594.96      643.23     86.71 o 
  -7   5   5      203.94      181.83     15.33 o 
  -6   5   5      390.60      391.76     21.64 o 
  -5   5   5      912.74      930.87     58.27 o 
  -4   5   5     1827.91     1871.37     58.11 o 
  -3   5   5      422.46      406.62     31.39 o 
  -2   5   5     2076.41     2001.96     53.84 o 
  -1   5   5      548.30      554.00     25.53 o 
   0   5   5     1710.70     1650.17     78.15 o 
   1   5   5      581.58      591.33     50.07 o 
   2   5   5     3015.31     3265.91    169.90 o 
   3   5   5      627.18      632.25     34.15 o 
   4   5   5      285.17      260.54     19.98 o 
   5   5   5       25.14       21.68     14.53 o 
   6   5   5      887.73      841.50     54.58 o 
   7   5   5      591.05      539.11     49.11 o 
   8   5   5       18.72       16.97     16.43 o 
   9   5   5       35.62       44.34     52.90 o 
  10   5   5       71.86       65.96     49.50 o 
 -10   6   5      457.27      429.77     62.10 o 
  -9   6   5      137.71      129.97     52.64 o 
  -8   6   5      102.25      125.49     33.27 o 
  -7   6   5      363.98      367.56     56.42 o 
  -6   6   5      111.37      108.61     27.67 o 
  -5   6   5      105.72       99.34     23.20 o 
  -4   6   5      288.44      283.20     29.00 o 
  -3   6   5     1824.41     1726.22    105.24 o 
  -2   6   5      229.16      203.84     14.32 o 
  -1   6   5     2032.95     2052.59    130.29 o 
   0   6   5     1599.41     1634.41    109.31 o 
   1   6   5     1615.27     1604.72    120.74 o 
   2   6   5      582.24      534.21     57.78 o 
   3   6   5      832.66      914.15     74.09 o 
   4   6   5      502.64      537.66     32.15 o 
   5   6   5     2051.58     2061.00    101.20 o 
   6   6   5      123.55      120.39     22.42 o 
   7   6   5      887.82      820.08     55.66 o 
   8   6   5      191.97      164.63     53.22 o 
   9   6   5      421.77      373.72     52.02 o 
  10   6   5       82.30       75.20     85.83 o 
  -9   7   5       18.27       12.84     25.89 o 
  -8   7   5      145.29      124.48     32.45 o 
  -7   7   5      180.45      156.53     29.90 o 
  -6   7   5      256.90      238.42     36.84 o 
  -5   7   5     1100.98     1118.76     93.28 o 
  -4   7   5      612.64      613.63     64.75 o 
  -3   7   5      781.88      725.44     62.74 o 
  -2   7   5      147.85      148.91     38.75 o 
  -1   7   5      504.51      504.04     77.38 o 
   0   7   5     2361.74     2387.29    212.24 o 
   1   7   5      157.23      145.78     39.12 o 
   2   7   5     2396.08     2499.31    177.64 o 
   3   7   5      659.36      655.39     64.75 o 
   4   7   5     2116.24     2170.24    149.11 o 
   5   7   5      780.47      738.52     49.39 o 
   6   7   5     2931.11     3020.29    126.78 o 
   7   7   5       24.09       18.09     22.11 o 
   8   7   5     1003.47      926.23     91.09 o 
   9   7   5       53.24       32.50     40.77 o 
  -8   8   5       95.86      104.23    148.56 o 
  -7   8   5      838.20      926.25    139.56 o 
  -6   8   5       96.82       98.49    173.72 o 
  -5   8   5      684.73      664.71    137.89 o 
  -4   8   5       85.73       69.81     84.63 o 
  -3   8   5      186.71      178.56     47.06 o 
  -2   8   5      256.29      270.27     77.41 o 
  -1   8   5      790.41      793.96     99.21 o 
   0   8   5     1331.93     1457.56    152.75 o 
   1   8   5      742.38      767.18     95.76 o 
   2   8   5      112.48      111.80    144.53 o 
   3   8   5     1257.97     1290.30    133.47 o 
   4   8   5      361.46      345.04     74.72 o 
   5   8   5     1405.28     1560.01    174.56 o 
   6   8   5      406.15      396.97     54.93 o 
   7   8   5     1056.73     1135.95    113.61 o 
  -6   9   5      578.40      655.66    102.06 o 
  -5   9   5      168.46      150.74     64.67 o 
  -4   9   5     1139.88     1223.15    162.50 o 
  -3   9   5      126.01      133.61    132.82 o 
  -2   9   5      967.45      955.93    134.05 o 
  -1   9   5       22.80       24.51     35.23 o 
   0   9   5      180.51      187.38     46.80 o 
   1   9   5       75.58       80.04    116.29 o 
   2   9   5      604.03      593.76     97.43 o 
   3   9   5      427.81      439.94     77.98 o 
   4   9   5       12.30       18.49     40.79 o 
   5   9   5       43.77       33.63     65.67 o 
  -2  10   5      188.38      218.56     58.59 o 
  -1  10   5       81.37       60.23    111.20 o 
   0  10   5        2.06        5.69     24.63 o 
   1  10   5      536.12      535.13     83.98 o 
   2  10   5       18.71        9.44     19.79 o 
  -1 -10   6      270.75      243.81     36.66 o 
   0 -10   6      346.30      298.49     41.06 o 
   1 -10   6      134.00      141.64     50.74 o 
  -5  -9   6     1499.06     1650.25    161.73 o 
  -4  -9   6      263.35      227.57     35.43 o 
  -3  -9   6      344.94      341.26     34.70 o 
  -2  -9   6      112.77       85.97     25.66 o 
  -1  -9   6       96.00       85.75     25.60 o 
   0  -9   6      505.86      537.89     68.50 o 
   1  -9   6      361.48      389.78     84.12 o 
   2  -9   6      127.26      131.25     49.32 o 
   3  -9   6      245.44      223.35     37.80 o 
   4  -9   6       63.69       54.50     59.72 o 
   5  -9   6      200.53      218.98     59.79 o 
  -7  -8   6       36.19       31.64     39.74 o 
  -6  -8   6      211.82      231.39     37.50 o 
  -5  -8   6      107.49      133.88     31.64 o 
  -4  -8   6     1371.90     1439.71    101.49 o 
  -3  -8   6      232.48      272.41     32.81 o 
  -2  -8   6     1517.29     1605.40     90.87 o 
  -1  -8   6      406.70      386.83     51.74 o 
   0  -8   6     1005.75     1071.20    104.97 o 
   1  -8   6      534.11      576.48     81.55 o 
   2  -8   6      142.22      159.02     41.46 o 
   3  -8   6      259.95      209.25     38.26 o 
   4  -8   6      419.34      438.54     71.33 o 
   5  -8   6      309.65      297.19     46.93 o 
   6  -8   6     1413.94     1586.59    200.90 o 
   7  -8   6      378.36      411.29    334.34 o 
  -9  -7   6      194.27      205.88     65.97 o 
  -8  -7   6      611.79      580.67     71.33 o 
  -7  -7   6     1220.17     1200.73    109.31 o 
  -6  -7   6       50.14       38.11     33.81 o 
  -5  -7   6      199.11      201.74     34.46 o 
  -4  -7   6      506.98      471.43     44.77 o 
  -3  -7   6      209.86      245.95     28.75 o 
  -2  -7   6      343.21      355.74     34.29 o 
  -1  -7   6     1640.04     1697.86    112.38 o 
   0  -7   6       56.96       54.12     54.00 o 
   1  -7   6     1070.78     1181.20    168.98 o 
   2  -7   6       16.12       11.02     20.02 o 
   3  -7   6     4519.46     5049.75    241.59 o 
   4  -7   6      117.30      134.74    151.92 o 
   5  -7   6     1136.34     1281.41    148.17 o 
   6  -7   6      194.44      215.34    186.38 o 
   7  -7   6      883.98     1035.46    150.14 o 
   8  -7   6      111.95       93.59    173.40 o 
 -10  -6   6      187.76      168.80    130.20 o 
  -9  -6   6       93.59      105.91    108.38 o 
  -8  -6   6      618.63      659.16    101.00 o 
  -7  -6   6      281.52      257.71     52.87 o 
  -6  -6   6      207.70      204.98     34.96 o 
  -5  -6   6      604.42      666.13     52.58 o 
  -4  -6   6     1860.14     1766.86     85.07 o 
  -3  -6   6      195.52      190.15     23.12 o 
  -2  -6   6     1077.00     1028.32     69.20 o 
  -1  -6   6      172.16      167.05     11.26 o 
   0  -6   6      733.96      687.74     56.33 o 
   1  -6   6       22.30       14.17     16.14 o 
   2  -6   6     2383.25     2762.74    330.11 o 
   3  -6   6      533.00      522.30     79.49 o 
   4  -6   6     1358.92     1242.23    141.26 o 
   5  -6   6       74.81       76.47     15.12 o 
   6  -6   6      791.30      802.65    102.27 o 
   7  -6   6       19.86       23.83     25.58 o 
   8  -6   6      159.17      138.90     30.52 o 
   9  -6   6      543.02      520.57     59.07 o 
 -10  -5   6      772.60      774.88     83.39 o 
  -9  -5   6      119.03      135.38     82.32 o 
  -8  -5   6      319.85      350.70     58.10 o 
  -7  -5   6      158.27      175.86     49.31 o 
  -6  -5   6      287.59      308.23     44.62 o 
  -5  -5   6      587.80      645.69     41.89 o 
  -4  -5   6      151.94      139.70     12.75 o 
  -3  -5   6     1476.76     1448.98     45.49 o 
  -2  -5   6      117.51      111.56     26.61 o 
  -1  -5   6     1791.39     1869.37     43.91 o 
   0  -5   6      562.75      539.95     32.83 o 
   1  -5   6      778.45      716.36     37.07 o 
   2  -5   6      417.47      345.73     38.45 o 
   3  -5   6      446.80      495.55     76.29 o 
   4  -5   6     1539.22     1496.95    172.03 o 
   5  -5   6      231.68      187.84     39.63 o 
   6  -5   6      355.47      311.56     39.29 o 
   7  -5   6     1194.64      986.74    100.13 o 
   8  -5   6       73.36       84.39     58.43 o 
   9  -5   6      482.34      465.97     70.83 o 
  10  -5   6      106.18       89.08     32.29 o 
 -11  -4   6      323.34      314.02     48.83 o 
 -10  -4   6      164.34      186.11     50.61 o 
  -9  -4   6      147.09      166.38     75.18 o 
  -8  -4   6      683.96      680.26     72.23 o 
  -7  -4   6      646.93      553.05     73.18 o 
  -6  -4   6      677.10      703.29     48.21 o 
  -5  -4   6     1279.51     1374.52    124.52 o 
  -4  -4   6     3641.12     4119.36    129.38 o 
  -3  -4   6      333.75      350.37     20.23 o 
  -2  -4   6      299.78      267.38     21.04 o 
  -1  -4   6      324.99      328.52     13.11 o 
   0  -4   6     2705.36     2722.24     87.86 o 
   1  -4   6     1026.43     1059.08     55.73 o 
   2  -4   6     4411.84     4093.95    450.13 o 
   3  -4   6     1208.98     1233.95     75.76 o 
   4  -4   6     2553.39     2480.78     90.46 o 
   5  -4   6      160.28      150.50     20.52 o 
   6  -4   6      341.65      326.85     36.58 o 
   7  -4   6      478.93      421.14     50.23 o 
   8  -4   6      308.12      312.58     49.28 o 
   9  -4   6      354.34      364.26     45.20 o 
  10  -4   6      150.93      173.66     51.57 o 
  11  -4   6       70.03       51.32     51.66 o 
 -12  -3   6      142.58       90.47     81.18 o 
 -11  -3   6      649.85      637.49     70.88 o 
 -10  -3   6      387.92      405.75     53.43 o 
  -9  -3   6      911.85      858.48     79.06 o 
  -8  -3   6      349.33      358.26     49.96 o 
  -7  -3   6      792.29      786.73     73.64 o 
  -6  -3   6       46.63       57.18     26.13 o 
  -5  -3   6      504.46      502.28     31.58 o 
  -4  -3   6     1305.47     1388.61     50.25 o 
  -3  -3   6      551.32      518.75     22.61 o 
  -2  -3   6     5187.32     5519.65    181.92 o 
  -1  -3   6     4801.00     4989.41    300.92 o 
   0  -3   6       50.34       66.85     22.37 o 
   1  -3   6     3648.40     3553.35    143.82 o 
   2  -3   6     1928.28     2083.45     90.90 o 
   3  -3   6     4346.79     4562.24     90.06 o 
   4  -3   6      237.77      214.40     23.53 o 
   5  -3   6     3182.44     3214.71    115.00 o 
   6  -3   6     1940.41     2026.58    119.52 o 
   7  -3   6     2521.11     2565.06    158.05 o 
   8  -3   6      245.45      239.80     33.15 o 
   9  -3   6      295.98      302.16     52.61 o 
  10  -3   6        2.49        5.49     12.70 o 
  11  -3   6      206.68      230.29     53.53 o 
 -12  -2   6      937.60      876.77     93.42 o 
 -11  -2   6      352.56      354.35     63.71 o 
 -10  -2   6       40.23       53.66     56.50 o 
  -9  -2   6      343.41      356.71     49.93 o 
  -8  -2   6      345.90      382.46     51.24 o 
  -7  -2   6      970.77      911.97     73.77 o 
  -6  -2   6     1085.29     1079.58     49.81 o 
  -5  -2   6      269.42      274.85     22.22 o 
  -4  -2   6      754.73      778.81     30.10 o 
  -3  -2   6     1850.01     1866.76     39.42 o 
  -2  -2   6     3765.32     3918.49    152.98 o 
  -1  -2   6     9558.21     9703.50    120.16 o 
   0  -2   6     4376.54     4206.90    116.89 o 
   1  -2   6     2020.70     2615.20    112.03 o 
   2  -2   6     1988.15     1943.47    113.07 o 
   3  -2   6      624.74      665.46     34.16 o 
   4  -2   6     4543.26     4970.20    370.15 o 
   5  -2   6     1318.65     1332.84     62.48 o 
   6  -2   6      985.52     1055.52     57.88 o 
   7  -2   6     2516.89     2610.36    153.62 o 
   8  -2   6     1128.95     1194.48     84.44 o 
   9  -2   6       76.40       87.25     63.99 o 
  10  -2   6      722.92      821.62     75.06 o 
  11  -2   6      140.80      180.76     53.72 o 
  12  -2   6       34.14       38.76     56.35 o 
 -12  -1   6       12.38       20.62     46.50 o 
 -11  -1   6      191.95      178.67     43.44 o 
 -10  -1   6      546.94      591.40     80.17 o 
  -9  -1   6      416.24      434.94     49.16 o 
  -8  -1   6      244.28      257.71     53.92 o 
  -7  -1   6     2238.60     2177.65     68.03 o 
  -6  -1   6      232.11      220.22     22.35 o 
  -5  -1   6     3446.59     3615.08     88.70 o 
  -4  -1   6     2419.13     2463.65     63.52 o 
  -3  -1   6     1440.88     1398.02     28.68 o 
  -2  -1   6     6077.13     6116.81    130.63 o 
  -1  -1   6     2793.15     2830.57     74.16 o 
   0  -1   6      144.42      150.72     15.46 o 
   1  -1   6      100.05       98.64     12.61 o 
   2  -1   6      354.10      367.52     20.23 o 
   3  -1   6      413.45      381.48     29.18 o 
   4  -1   6     1791.31     2042.93    297.12 o 
   5  -1   6      247.36      272.97     27.09 o 
   6  -1   6      219.57      198.24     26.78 o 
   7  -1   6      574.70      632.94     60.10 o 
   8  -1   6     2297.44     2611.70    181.25 o 
   9  -1   6     2270.24     2584.33    205.83 o 
  10  -1   6     1390.15     1320.00     94.41 o 
  11  -1   6      735.76      763.27     74.42 o 
  12  -1   6      121.35      136.10     31.22 o 
 -12   0   6      160.30      105.34    146.85 o 
 -11   0   6     1270.05     1339.35    162.50 o 
 -10   0   6     1005.75     1017.96     79.33 o 
  -9   0   6     1031.27     1019.35     81.79 o 
  -8   0   6     3834.42     4153.53    151.80 o 
  -7   0   6     1854.29     1938.26     95.07 o 
  -6   0   6     1111.94     1150.31     43.73 o 
  -5   0   6      218.37      205.16     14.62 o 
  -4   0   6     8027.10     7994.69    157.73 o 
  -3   0   6       32.63       41.88     12.49 o 
  -2   0   6     1353.23     1259.36     28.07 o 
  -1   0   6      440.32      477.00     22.46 o 
   0   0   6      430.25      449.26     16.18 o 
   1   0   6      709.18      714.07     49.89 o 
   2   0   6     1020.70     1056.60     44.96 o 
   3   0   6      656.58      757.47     54.56 o 
   4   0   6     1244.55     1269.67     54.69 o 
   5   0   6     1636.37     1708.44     66.93 o 
   6   0   6       53.55       52.64     16.17 o 
   7   0   6        0.07        4.01     10.02 o 
   8   0   6      937.50      821.08     77.21 o 
   9   0   6      329.67      302.23     43.38 o 
  10   0   6      706.85      828.95     67.59 o 
  11   0   6      176.95      176.43     43.25 o 
  12   0   6     1674.81     1550.94    104.40 o 
 -12   1   6        6.55       14.00     23.06 o 
 -11   1   6      213.70      213.79     54.49 o 
 -10   1   6      576.80      607.70     78.95 o 
  -9   1   6      463.29      475.60     49.04 o 
  -8   1   6      269.39      259.18     23.96 o 
  -7   1   6     2339.62     2269.22    151.98 o 
  -6   1   6      214.46      186.95     14.56 o 
  -5   1   6     3561.99     3544.97     48.42 o 
  -4   1   6     2388.03     2318.22     55.70 o 
  -3   1   6     1640.03     1611.60     34.45 o 
  -2   1   6     5954.48     6122.74     89.96 o 
  -1   1   6     2872.18     2847.55     71.27 o 
   0   1   6      150.39      152.46     18.07 o 
   1   1   6      129.38      140.38     20.26 o 
   2   1   6      369.85      409.33     21.32 o 
   3   1   6      274.25      282.64     19.63 o 
   4   1   6     1788.79     1873.02     59.14 o 
   5   1   6      275.08      283.28     25.51 o 
   6   1   6      207.76      182.41     25.77 o 
   7   1   6      586.96      598.57     57.92 o 
   8   1   6     2224.41     2469.36    152.54 o 
   9   1   6     2403.75     2585.14    167.53 o 
  10   1   6     1413.57     1448.99     98.32 o 
  11   1   6      746.35      784.64     71.60 o 
  12   1   6      124.85      120.48    206.15 o 
 -12   2   6      848.43      851.23    138.35 o 
 -11   2   6      379.50      366.36     77.73 o 
 -10   2   6       11.78       20.37     22.71 o 
  -9   2   6      350.46      369.35     35.55 o 
  -8   2   6      384.84      388.71     32.47 o 
  -7   2   6     1003.33      945.55     81.47 o 
  -6   2   6     1233.15     1135.26     41.15 o 
  -5   2   6      248.39      226.25     14.57 o 
  -4   2   6      818.07      734.51     27.99 o 
  -3   2   6     1820.86     1846.00     38.40 o 
  -2   2   6     3824.23     3917.61     63.43 o 
  -1   2   6     9489.53    10459.54    401.10 o 
   0   2   6     4333.01     4395.04    127.28 o 
   1   2   6     1946.33     1869.39     76.85 o 
   2   2   6     1943.37     1902.27     46.91 o 
   3   2   6      641.67      633.03     25.49 o 
   4   2   6     4553.14     4699.26    125.38 o 
   5   2   6     1287.14     1267.78     56.88 o 
   6   2   6      997.09      987.53     50.01 o 
   7   2   6     2480.99     2276.18    115.42 o 
   8   2   6     1155.34     1106.26     74.36 o 
   9   2   6       77.35       75.42     21.79 o 
  10   2   6      804.72      735.49     58.04 o 
  11   2   6      128.72      137.47     48.77 o 
  12   2   6       47.96       43.33     96.85 o 
 -12   3   6      167.70      118.26    166.66 o 
 -11   3   6      724.75      766.03    112.82 o 
 -10   3   6      424.16      425.40     57.09 o 
  -9   3   6      828.20      795.32     73.89 o 
  -8   3   6      381.60      386.50     49.61 o 
  -7   3   6      639.57      639.25     37.59 o 
  -6   3   6       46.04       55.49     22.83 o 
  -5   3   6      464.22      419.95     20.07 o 
  -4   3   6     1284.51     1269.26     43.84 o 
  -3   3   6      437.75      400.41     20.28 o 
  -2   3   6     5162.36     5475.10    180.51 o 
  -1   3   6     4425.69     4432.39     96.59 o 
   0   3   6       56.17       65.95     14.38 o 
   1   3   6     3539.49     3305.50    132.69 o 
   2   3   6     1954.38     2033.27     46.93 o 
   3   3   6     4339.51     4337.14     65.04 o 
   4   3   6      238.21      217.45     17.87 o 
   5   3   6     3298.30     3193.08    111.00 o 
   6   3   6     1951.89     1977.32     96.17 o 
   7   3   6     2491.49     2435.40    123.73 o 
   8   3   6      240.63      214.16     23.26 o 
   9   3   6      399.41      339.69     42.10 o 
  10   3   6        4.45        9.59      8.67 o 
  11   3   6      171.50      147.30     32.90 o 
 -11   4   6      362.35      335.22    226.22 o 
 -10   4   6      231.19      240.58     55.98 o 
  -9   4   6      147.38      143.16     45.69 o 
  -8   4   6      671.97      662.53     72.65 o 
  -7   4   6      695.59      676.33     65.25 o 
  -6   4   6      556.70      552.58     42.38 o 
  -5   4   6     1269.46     1263.21     42.42 o 
  -4   4   6     3308.98     3353.41    127.22 o 
  -3   4   6      314.60      316.02     19.58 o 
  -2   4   6      207.98      201.69     15.39 o 
  -1   4   6      323.51      306.13     25.62 o 
   0   4   6     2658.10     2636.59     35.49 o 
   1   4   6     1048.59     1045.19     44.16 o 
   2   4   6     4282.86     4307.69    102.17 o 
   3   4   6     1185.64     1227.12     47.49 o 
   4   4   6     2550.12     2557.77     86.12 o 
   5   4   6      158.42      148.78     14.82 o 
   6   4   6      260.50      234.35     29.63 o 
   7   4   6      494.01      415.41     36.10 o 
   8   4   6      423.85      357.61     37.09 o 
   9   4   6      380.60      325.78     31.63 o 
  10   4   6      122.35      108.61     40.04 o 
  11   4   6       81.05       70.12     73.54 o 
 -10   5   6      764.11      804.22     85.98 o 
  -9   5   6      135.09      154.15    104.82 o 
  -8   5   6      325.62      361.38     57.46 o 
  -7   5   6       99.26      109.87     28.20 o 
  -6   5   6      287.14      276.34     38.58 o 
  -5   5   6      545.54      534.70     37.38 o 
  -4   5   6      149.89      132.14     14.27 o 
  -3   5   6     1399.28     1354.52     42.88 o 
  -2   5   6      109.61      105.63     23.53 o 
  -1   5   6     1602.56     1637.91     46.83 o 
   0   5   6      547.96      541.90     48.41 o 
   1   5   6      947.63      953.52     87.35 o 
   2   5   6      411.30      368.02     38.92 o 
   3   5   6      504.61      474.13     34.59 o 
   4   5   6     1555.32     1541.75     67.33 o 
   5   5   6      294.16      265.13     31.07 o 
   6   5   6      363.68      313.88     34.16 o 
   7   5   6     1155.73     1064.50     69.85 o 
   8   5   6       67.47       77.67     19.73 o 
   9   5   6      383.83      337.18     48.05 o 
  10   5   6      102.63       70.49     49.08 o 
 -10   6   6      195.60      174.52     47.44 o 
  -9   6   6      111.16      113.29     36.26 o 
  -8   6   6      572.54      578.55     85.38 o 
  -7   6   6      250.64      240.40     41.68 o 
  -6   6   6      288.23      271.60     43.52 o 
  -5   6   6      602.50      568.20     54.44 o 
  -4   6   6     1900.15     1846.37    115.96 o 
  -3   6   6      192.43      173.17     28.01 o 
  -2   6   6     1279.78     1245.72     65.48 o 
  -1   6   6      175.65      172.61     32.96 o 
   0   6   6      822.76      847.66     81.60 o 
   1   6   6       27.22       25.65     30.32 o 
   2   6   6     2287.87     2421.82    146.21 o 
   3   6   6      535.55      484.32     51.13 o 
   4   6   6     1284.75     1310.99     78.02 o 
   5   6   6       69.74       68.24     50.88 o 
   6   6   6      811.64      832.10     56.57 o 
   7   6   6       17.63       18.19     16.43 o 
   8   6   6      182.58      166.31     32.67 o 
   9   6   6      513.91      446.98     58.75 o 
  -9   7   6      221.89      203.63     34.46 o 
  -8   7   6      578.91      498.87     57.93 o 
  -7   7   6     1301.40     1230.35    102.59 o 
  -6   7   6       41.40       32.96     15.50 o 
  -5   7   6      241.79      228.93     26.23 o 
  -4   7   6      532.09      474.11     96.66 o 
  -3   7   6      196.35      190.83     19.73 o 
  -2   7   6      339.32      339.28     63.40 o 
  -1   7   6     1646.86     1744.50    162.20 o 
   0   7   6       57.52       49.10     44.33 o 
   1   7   6     1163.12     1211.71     90.19 o 
   2   7   6       16.04       17.56     17.38 o 
   3   7   6     4517.84     4612.42    164.08 o 
   4   7   6      116.34      115.56     32.64 o 
   5   7   6     1137.08     1188.54     76.89 o 
   6   7   6      193.48      185.53     27.80 o 
   7   7   6      776.68      740.53     78.25 o 
   8   7   6      122.28      102.13     49.61 o 
  -7   8   6       39.19       40.42     48.24 o 
  -6   8   6      167.92      181.34     53.73 o 
  -5   8   6      102.01      156.13    195.13 o 
  -4   8   6     1351.88     1374.67    160.76 o 
  -3   8   6      241.41      262.26     63.59 o 
  -2   8   6     1606.03     1590.80    199.86 o 
  -1   8   6      427.73      397.82     87.98 o 
   0   8   6      940.30     1013.40    120.81 o 
   1   8   6      547.94      588.95    114.19 o 
   2   8   6      128.96      130.71    143.12 o 
   3   8   6      258.11      227.08     60.35 o 
   4   8   6      377.36      379.88     85.41 o 
   5   8   6      320.85      305.97     66.20 o 
   6   8   6     1417.37     1351.33    116.23 o 
   7   8   6      386.18      359.53     53.94 o 
  -5   9   6     1492.83     1476.96    201.55 o 
  -4   9   6      280.47      257.86     68.84 o 
  -3   9   6      367.86      369.23     70.04 o 
  -2   9   6      119.49      100.02    133.21 o 
  -1   9   6       68.07       62.43     88.79 o 
   0   9   6      515.46      515.75     77.96 o 
   1   9   6      261.17      298.35     70.32 o 
   2   9   6      128.74      106.69    160.90 o 
   3   9   6      169.36      182.64     48.42 o 
   4   9   6       62.62       46.43     95.18 o 
   5   9   6      135.61      123.86     44.61 o 
  -1  10   6      262.58      254.25     66.94 o 
   0  10   6      305.47      250.30     59.17 o 
   1  10   6      129.31      114.67     43.84 o 
  -5  -9   7      127.27      132.12     33.32 o 
  -4  -9   7     1083.45     1095.60    109.80 o 
  -3  -9   7       49.45       41.00     34.63 o 
  -2  -9   7     1073.27     1112.31     81.16 o 
  -1  -9   7       16.33       14.12     15.67 o 
   0  -9   7       81.45       63.01    147.54 o 
   1  -9   7       25.87       21.26     29.41 o 
   2  -9   7      163.59      118.94     38.65 o 
   3  -9   7       27.28       24.02     31.59 o 
   4  -9   7      460.59      463.54     88.05 o 
  -7  -8   7      797.81      887.96    105.26 o 
  -6  -8   7       84.75       93.33     62.75 o 
  -5  -8   7      542.11      583.21     71.03 o 
  -4  -8   7      171.13      170.92     26.71 o 
  -3  -8   7      973.49     1003.25     71.55 o 
  -2  -8   7       24.48       22.61     18.47 o 
  -1  -8   7      751.97      785.32     56.50 o 
   0  -8   7      455.91      438.74     80.12 o 
   1  -8   7      637.29      604.99     80.60 o 
   2  -8   7       28.25       18.24     20.42 o 
   3  -8   7      571.27      512.05    109.86 o 
   4  -8   7      120.69      150.78    126.71 o 
   5  -8   7      113.61      150.97    124.95 o 
   6  -8   7      384.82      355.55     67.80 o 
  -8  -7   7      223.84      202.05     46.29 o 
  -7  -7   7      282.82      265.94     60.56 o 
  -6  -7   7      353.46      320.25     72.94 o 
  -5  -7   7      414.18      424.19     56.97 o 
  -4  -7   7     1093.51     1099.22     64.90 o 
  -3  -7   7      712.10      757.63     56.70 o 
  -2  -7   7      678.43      760.30     62.62 o 
  -1  -7   7      224.94      231.18     41.85 o 
   0  -7   7      488.30      560.96     78.66 o 
   1  -7   7      896.00      874.06    102.08 o 
   2  -7   7     1627.48     1546.33    168.42 o 
   3  -7   7      298.05      256.13     71.55 o 
   4  -7   7      748.44      714.68     85.04 o 
   5  -7   7      132.24      124.35    124.14 o 
   6  -7   7     1586.31     1603.30    189.23 o 
   7  -7   7      104.99      113.52    106.62 o 
   8  -7   7       46.17       52.17     72.43 o 
  -9  -6   7      435.08      430.08     59.69 o 
  -8  -6   7      881.56      846.66     89.89 o 
  -7  -6   7     1163.57     1118.96     91.54 o 
  -6  -6   7      369.30      376.22     86.78 o 
  -5  -6   7      116.99      123.61     17.35 o 
  -4  -6   7       67.04       57.97     22.08 o 
  -3  -6   7       54.49       55.27     42.40 o 
  -2  -6   7      301.95      299.40     35.64 o 
  -1  -6   7      877.19      951.81     57.45 o 
   0  -6   7      104.41       98.33     29.00 o 
   1  -6   7      811.86      690.94     51.98 o 
   2  -6   7      495.24      450.06     66.80 o 
   3  -6   7      395.38      368.42     66.94 o 
   4  -6   7      807.45      741.51     92.78 o 
   5  -6   7      494.59      474.70     51.35 o 
   6  -6   7       47.86       41.14     13.74 o 
   7  -6   7      878.09      793.83    116.87 o 
   8  -6   7      169.66      128.30     25.98 o 
   9  -6   7      805.32      720.93    126.87 o 
 -10  -5   7      756.32      780.00     91.12 o 
  -9  -5   7      336.21      338.09     52.42 o 
  -8  -5   7      505.20      514.37     63.60 o 
  -7  -5   7     1294.75     1247.82    102.83 o 
  -6  -5   7      560.93      537.83     39.63 o 
  -5  -5   7     1044.34     1088.53     64.13 o 
  -4  -5   7      131.49      150.36     20.69 o 
  -3  -5   7      106.16      105.09     21.25 o 
  -2  -5   7      104.56      154.43     83.88 o 
  -1  -5   7     1198.06     1264.90     53.29 o 
   0  -5   7       13.67       10.89     22.60 o 
   1  -5   7      733.67      671.26     54.23 o 
   2  -5   7      733.78      750.05     96.02 o 
   3  -5   7      366.82      380.43     71.78 o 
   4  -5   7     1317.43     1291.43     87.37 o 
   5  -5   7      313.84      264.77     34.55 o 
   6  -5   7      820.59      747.47     63.09 o 
   7  -5   7      970.97      910.09     70.86 o 
   8  -5   7      535.59      526.91     54.71 o 
   9  -5   7       15.21       22.33     26.90 o 
  10  -5   7      779.19      838.15     87.41 o 
 -11  -4   7      634.13      669.97    100.80 o 
 -10  -4   7      452.42      453.65     62.13 o 
  -9  -4   7      473.68      500.55     62.55 o 
  -8  -4   7      623.96      585.01     83.29 o 
  -7  -4   7     1439.87     1393.33     69.18 o 
  -6  -4   7       52.52       57.26     25.14 o 
  -5  -4   7      861.61      958.77     99.45 o 
  -4  -4   7      220.80      219.99     29.57 o 
  -3  -4   7     1997.51     2057.37     99.94 o 
  -2  -4   7      812.40      884.38     50.91 o 
  -1  -4   7      358.71      347.36     17.71 o 
   0  -4   7       19.34       23.85      6.76 o 
   1  -4   7      863.69      824.90     65.40 o 
   2  -4   7       19.97       24.17     27.78 o 
   3  -4   7      917.80      898.16     44.58 o 
   4  -4   7     1880.09     1931.56     79.88 o 
   5  -4   7     3884.60     3836.12    221.45 o 
   6  -4   7     1587.71     1566.73    105.84 o 
   7  -4   7     1887.08     1856.03    117.62 o 
   8  -4   7      172.29      158.76     29.22 o 
   9  -4   7      219.61      209.43     34.01 o 
  10  -4   7       78.07       70.70     73.12 o 
  11  -4   7      104.06      113.37     35.20 o 
 -11  -3   7       85.53      100.14     41.80 o 
 -10  -3   7     1250.28     1308.34    114.49 o 
  -9  -3   7       45.56       60.74     39.32 o 
  -8  -3   7     1096.57     1032.21     86.80 o 
  -7  -3   7     1137.19     1152.22     69.58 o 
  -6  -3   7     1020.17      995.93     68.44 o 
  -5  -3   7      498.05      501.85     42.43 o 
  -4  -3   7      573.37      590.83     36.86 o 
  -3  -3   7      710.39      729.51     27.75 o 
  -2  -3   7     3357.95     3381.56     84.24 o 
  -1  -3   7      100.80      102.35     11.49 o 
   0  -3   7     5234.22     4950.88    392.24 o 
   1  -3   7     3054.11     3646.80    124.97 o 
   2  -3   7     3985.13     4608.93    143.03 o 
   3  -3   7       94.05       84.51     15.32 o 
   4  -3   7     5618.20     5848.15    164.83 o 
   5  -3   7      194.65      182.97     32.46 o 
   6  -3   7      236.91      225.08     28.52 o 
   7  -3   7       96.29      121.22     77.18 o 
   8  -3   7      432.80      462.16     57.82 o 
   9  -3   7      119.76      112.53     32.81 o 
  10  -3   7      228.33      233.83     45.26 o 
  11  -3   7        9.13       14.77     23.69 o 
 -12  -2   7      110.12       97.81     93.76 o 
 -11  -2   7      169.93      170.69     58.09 o 
 -10  -2   7     1361.99     1455.93    111.41 o 
  -9  -2   7       73.16       93.16     76.56 o 
  -8  -2   7      198.34      229.05     34.52 o 
  -7  -2   7      580.02      565.97     54.21 o 
  -6  -2   7       23.35       31.22     34.84 o 
  -5  -2   7     1078.39     1133.61     48.21 o 
  -4  -2   7      593.84      609.66     29.59 o 
  -3  -2   7     5730.35     5883.35    116.08 o 
  -2  -2   7      576.47      582.78     28.95 o 
  -1  -2   7     5525.95     5987.45    139.18 o 
   0  -2   7      121.77      122.57     25.61 o 
   1  -2   7     5733.59     5483.94    419.23 o 
   2  -2   7     3996.46     3929.94    119.60 o 
   3  -2   7     5899.48     6713.66    441.14 o 
   4  -2   7       99.49       88.10     16.94 o 
   5  -2   7     2662.79     2807.92    224.17 o 
   6  -2   7      520.81      525.10     52.71 o 
   7  -2   7      891.00      931.20     80.75 o 
   8  -2   7      669.95      786.87     65.75 o 
   9  -2   7      531.98      603.47     82.00 o 
  10  -2   7     1045.64     1138.05    110.06 o 
  11  -2   7       38.91       37.40     36.39 o 
 -12  -1   7      373.34      423.21     93.31 o 
 -11  -1   7      163.34      186.14     53.07 o 
 -10  -1   7       91.63       77.40     68.90 o 
  -9  -1   7      281.93      262.32     41.82 o 
  -8  -1   7      890.45      917.87     74.94 o 
  -7  -1   7     1417.17     1439.17     89.48 o 
  -6  -1   7     2000.81     2142.35     65.99 o 
  -5  -1   7      675.94      717.49     39.68 o 
  -4  -1   7     7924.18     7448.63    191.09 o 
  -3  -1   7      502.37      490.74     22.43 o 
  -2  -1   7     3226.14     3256.40     76.32 o 
  -1  -1   7     1301.75     1284.53     37.77 o 
   0  -1   7     2927.03     3079.87     67.75 o 
   1  -1   7      694.43      668.14     43.66 o 
   2  -1   7      668.85      660.26     39.17 o 
   3  -1   7     1094.01     1154.69     51.27 o 
   4  -1   7      603.21      642.31     35.37 o 
   5  -1   7      631.01      568.11     41.41 o 
   6  -1   7      852.34      846.87     51.57 o 
   7  -1   7     1074.02     1067.57     74.63 o 
   8  -1   7      464.31      438.38     47.07 o 
   9  -1   7      361.60      335.17     45.74 o 
  10  -1   7      904.48      960.54     80.05 o 
  11  -1   7      294.84      307.44     43.78 o 
  12  -1   7      386.19      388.60     45.06 o 
 -12   0   7      482.54      463.14     95.07 o 
 -11   0   7       83.22       66.16     73.03 o 
 -10   0   7      372.24      356.24     54.65 o 
  -9   0   7      120.76      121.10     29.20 o 
  -8   0   7        0.88        1.43     22.25 o 
  -7   0   7     2006.33     1975.29    104.34 o 
  -6   0   7     1930.10     2117.75     69.15 o 
  -5   0   7     6247.41     6550.93    144.46 o 
  -4   0   7       31.54       36.01     18.10 o 
  -3   0   7     1401.34     1447.20     34.22 o 
  -2   0   7      676.28      619.67     25.95 o 
  -1   0   7     1644.88     1567.59     38.18 o 
   0   0   7       73.85       65.30     14.69 o 
   1   0   7        7.36       17.53     19.23 o 
   2   0   7      680.99      731.43     39.41 o 
   3   0   7       10.31        8.13      6.47 o 
   4   0   7      370.51      378.01     36.32 o 
   5   0   7       62.37       63.66     14.83 o 
   6   0   7      137.01      149.25     30.49 o 
   7   0   7      194.35      173.71     37.53 o 
   8   0   7      488.28      457.12     53.89 o 
   9   0   7      901.02      971.77     78.01 o 
  10   0   7      196.17      177.88     37.88 o 
  11   0   7     1076.46     1093.20     99.13 o 
  12   0   7      481.87      509.12     56.39 o 
 -12   1   7      293.30      292.56    249.30 o 
 -11   1   7      173.13      189.93    208.58 o 
 -10   1   7      109.22       94.14    125.00 o 
  -9   1   7      284.47      302.00     35.91 o 
  -8   1   7     1047.92     1170.21     68.56 o 
  -7   1   7     1468.78     1420.08     81.94 o 
  -6   1   7     2187.23     2188.85     67.95 o 
  -5   1   7      664.27      677.08     31.37 o 
  -4   1   7     8205.68     7877.69    168.37 o 
  -3   1   7      475.30      470.80     17.20 o 
  -2   1   7     3172.50     2750.54    288.28 o 
  -1   1   7     1312.45     1300.18     41.85 o 
   0   1   7     2720.07     2743.98    216.48 o 
   1   1   7      682.36      612.25     34.06 o 
   2   1   7      692.35      668.11     32.15 o 
   3   1   7     1140.08     1216.19     41.30 o 
   4   1   7      549.37      606.31     29.44 o 
   5   1   7      606.81      599.64     35.96 o 
   6   1   7      864.46      840.47     56.75 o 
   7   1   7     1051.61     1139.79     78.21 o 
   8   1   7      440.96      457.58     47.92 o 
   9   1   7      329.25      328.10     44.07 o 
  10   1   7      934.92     1034.80     91.45 o 
  11   1   7      288.75      277.46     40.78 o 
  12   1   7      428.28      465.89     91.94 o 
 -12   2   7       92.26       91.64    128.93 o 
 -11   2   7      196.89      218.81    237.26 o 
 -10   2   7     1416.19     1120.36    287.88 o 
  -9   2   7       30.31       38.73     27.95 o 
  -8   2   7      215.36      249.23     22.61 o 
  -7   2   7      512.79      457.12     47.75 o 
  -6   2   7       26.24       34.14     20.99 o 
  -5   2   7     1105.27     1025.11     37.31 o 
  -4   2   7      619.78      591.26     23.97 o 
  -3   2   7     5769.32     5609.28    195.64 o 
  -2   2   7      533.23      527.84     19.58 o 
  -1   2   7     5891.61     5881.53    222.52 o 
   0   2   7      137.92      123.16     33.91 o 
   1   2   7     5651.65     5438.35    146.30 o 
   2   2   7     3973.59     4102.67     71.37 o 
   3   2   7     5621.71     5846.87    194.00 o 
   4   2   7      104.64       87.24     14.36 o 
   5   2   7     2734.69     2782.41     92.10 o 
   6   2   7      529.54      517.48     42.32 o 
   7   2   7     1044.50     1051.62     64.54 o 
   8   2   7      642.52      650.91     45.75 o 
   9   2   7      618.41      625.83     66.13 o 
  10   2   7     1015.12      908.58    103.86 o 
  11   2   7       12.84        9.93     19.02 o 
 -11   3   7       81.77       89.00    127.52 o 
 -10   3   7     1176.69     1326.91    116.38 o 
  -9   3   7       44.87       67.78     58.50 o 
  -8   3   7     1067.72     1058.25     82.98 o 
  -7   3   7     1196.90     1156.44     81.00 o 
  -6   3   7      886.02      825.57     44.06 o 
  -5   3   7      548.00      523.00     29.99 o 
  -4   3   7      432.78      373.74     24.92 o 
  -3   3   7      713.09      718.36     33.51 o 
  -2   3   7     3195.50     3008.44    117.13 o 
  -1   3   7      103.88      111.44     15.47 o 
   0   3   7     5241.05     5109.84    226.96 o 
   1   3   7     3015.96     3120.95    190.30 o 
   2   3   7     4000.08     3991.79     98.03 o 
   3   3   7       98.71       99.99     15.00 o 
   4   3   7     5737.29     5627.59    140.67 o 
   5   3   7      183.96      161.07     28.38 o 
   6   3   7      259.30      251.04     24.85 o 
   7   3   7      102.68      102.74     21.97 o 
   8   3   7      506.25      474.37     48.45 o 
   9   3   7      126.36      109.68     20.71 o 
  10   3   7      295.37      271.67     34.42 o 
  11   3   7        7.36        6.06     15.41 o 
 -11   4   7      635.08      664.34    112.61 o 
 -10   4   7      430.85      473.28     60.09 o 
  -9   4   7      460.30      489.64     57.30 o 
  -8   4   7      639.41      599.15     80.91 o 
  -7   4   7     1302.40     1227.63     86.69 o 
  -6   4   7       53.81       50.33     27.75 o 
  -5   4   7      703.52      672.56     44.48 o 
  -4   4   7      230.58      204.99     22.83 o 
  -3   4   7     1780.01     1722.98     57.51 o 
  -2   4   7      856.70      893.13     48.36 o 
  -1   4   7      244.40      227.08     17.81 o 
   0   4   7       16.96       27.32     15.62 o 
   1   4   7      952.89      948.54     44.32 o 
   2   4   7       22.16       41.19      9.94 o 
   3   4   7      974.23      929.80     33.81 o 
   4   4   7     1894.43     1989.06     60.32 o 
   5   4   7     4098.10     3967.66    186.18 o 
   6   4   7     1633.72     1517.80     85.18 o 
   7   4   7     2037.23     1871.90     93.30 o 
   8   4   7      179.48      143.95     21.97 o 
   9   4   7      167.83      129.60     18.69 o 
  10   4   7       86.59       74.68     68.88 o 
  11   4   7       76.17       68.85     76.84 o 
 -10   5   7      792.59      836.97     93.61 o 
  -9   5   7      344.79      345.91     50.65 o 
  -8   5   7      480.72      526.71     60.36 o 
  -7   5   7     1251.96     1246.53     96.06 o 
  -6   5   7      522.51      472.43     78.44 o 
  -5   5   7     1026.38      967.57     59.34 o 
  -4   5   7       79.22       79.63     18.83 o 
  -3   5   7       93.25       88.10     16.58 o 
  -2   5   7       61.30       72.04     28.57 o 
  -1   5   7     1202.18     1098.20     49.35 o 
   0   5   7       14.26       10.22     16.07 o 
   1   5   7      748.49      700.10     55.99 o 
   2   5   7      694.11      761.00     72.61 o 
   3   5   7      355.11      341.83     29.23 o 
   4   5   7     1587.73     1550.79     71.94 o 
   5   5   7      320.46      265.51     31.73 o 
   6   5   7      918.35      886.40     57.10 o 
   7   5   7      949.59      891.22     60.41 o 
   8   5   7      573.35      571.06     50.35 o 
   9   5   7       11.51       18.36     18.57 o 
  10   5   7      755.39      724.41     82.55 o 
  -9   6   7      486.89      447.73     56.49 o 
  -8   6   7      839.20      743.15     79.64 o 
  -7   6   7     1213.51     1104.28     83.01 o 
  -6   6   7      373.08      363.92     54.77 o 
  -5   6   7       80.64       79.47     47.00 o 
  -4   6   7       66.02       61.27     17.35 o 
  -3   6   7      107.92      103.20     23.27 o 
  -2   6   7      300.30      273.23     26.39 o 
  -1   6   7      939.47      981.54     89.01 o 
   0   6   7      112.94      106.62     32.53 o 
   1   6   7      966.13      930.25     78.69 o 
   2   6   7      512.23      528.91     57.54 o 
   3   6   7      494.26      533.29     57.36 o 
   4   6   7      782.67      767.82     80.56 o 
   5   6   7      438.07      422.29     44.54 o 
   6   6   7       39.57       36.21     28.11 o 
   7   6   7      832.61      775.91     62.99 o 
   8   6   7      174.39      141.47     46.20 o 
   9   6   7      866.21      759.68     87.90 o 
  -8   7   7      195.51      156.24     43.70 o 
  -7   7   7      290.29      242.20     41.59 o 
  -6   7   7      423.02      371.45     59.41 o 
  -5   7   7      397.94      380.24     40.24 o 
  -4   7   7     1186.42     1171.43    133.35 o 
  -3   7   7      725.07      710.17    103.15 o 
  -2   7   7      726.26      670.25    114.71 o 
  -1   7   7      247.56      236.39     41.15 o 
   0   7   7      431.96      494.25     58.13 o 
   1   7   7      885.96      892.30     81.36 o 
   2   7   7     1647.48     1699.89    126.86 o 
   3   7   7      298.13      272.16     46.63 o 
   4   7   7      747.86      714.29     67.87 o 
   5   7   7      136.78      127.86     35.74 o 
   6   7   7     1574.68     1592.34    103.12 o 
   7   7   7      103.46       91.21     78.37 o 
   8   7   7       32.49       38.37     42.36 o 
  -7   8   7      766.92      815.21    199.86 o 
  -6   8   7       90.32       89.84    110.46 o 
  -5   8   7      485.14      487.86     89.40 o 
  -4   8   7      191.58      196.08     53.86 o 
  -3   8   7      881.33      863.69    119.03 o 
  -2   8   7       25.24       18.54     37.38 o 
  -1   8   7      756.24      817.62    107.64 o 
   0   8   7      461.43      418.16     86.83 o 
   1   8   7      671.32      676.74     70.21 o 
   2   8   7       29.22       27.89     36.68 o 
   3   8   7      628.59      594.54     87.45 o 
   4   8   7      119.10      120.94     36.51 o 
   5   8   7       78.06       89.31     89.64 o 
   6   8   7      393.67      372.21     77.17 o 
  -5   9   7      130.76      139.77    119.42 o 
  -4   9   7     1118.19     1149.33    165.34 o 
  -3   9   7       51.93       43.68     67.73 o 
  -2   9   7     1073.22     1052.59    140.21 o 
  -1   9   7       13.15        9.12     17.96 o 
   0   9   7       49.76       47.36     71.67 o 
   1   9   7       24.09       27.38     53.10 o 
   2   9   7      135.16      117.73     46.60 o 
   3   9   7       26.00       20.32     29.26 o 
   4   9   7      360.67      361.87     65.81 o 
  -4  -9   8        6.55        3.84     13.57 o 
  -3  -9   8      627.47      614.72     72.74 o 
  -2  -9   8      116.74      166.42     40.17 o 
  -1  -9   8      591.52      565.65     52.04 o 
   0  -9   8      260.67      274.74    170.00 o 
   1  -9   8      615.69      543.93     63.57 o 
   2  -9   8      266.58      241.34     47.07 o 
   3  -9   8       17.94       19.72     23.97 o 
  -6  -8   8      568.21      721.54    119.78 o 
  -5  -8   8      417.80      372.38     55.92 o 
  -4  -8   8     1072.65     1046.04    108.16 o 
  -3  -8   8      207.43      240.46     31.33 o 
  -2  -8   8     1554.39     1667.32    106.53 o 
  -1  -8   8      198.89      178.17     40.54 o 
   0  -8   8      778.87      782.69    104.47 o 
   1  -8   8       18.82       19.68     31.67 o 
   2  -8   8      343.76      338.14     58.59 o 
   3  -8   8      208.56      211.45    146.71 o 
   4  -8   8      100.84       88.38    123.72 o 
   5  -8   8      189.63      188.12     55.53 o 
   6  -8   8      169.88      203.51    101.06 o 
  -8  -7   8      238.98      229.09     41.82 o 
  -7  -7   8       98.65      117.21     82.37 o 
  -6  -7   8      296.86      284.63     53.86 o 
  -5  -7   8      802.99      777.93     79.15 o 
  -4  -7   8     1358.16     1481.50     92.05 o 
  -3  -7   8      388.85      394.48     53.55 o 
  -2  -7   8      162.61      186.59     27.57 o 
  -1  -7   8     1256.58     1377.01    139.84 o 
   0  -7   8       30.53       42.38     46.30 o 
   1  -7   8      255.27      250.80     60.51 o 
   3  -7   8     2026.49     2112.11    199.14 o 
   4  -7   8      606.83      569.25     89.40 o 
   5  -7   8      652.65      595.38    134.23 o 
   6  -7   8       21.09       19.65     28.49 o 
   7  -7   8      124.97       90.97    143.42 o 
  -9  -6   8       76.77       68.79     67.01 o 
  -8  -6   8      621.83      593.70     73.53 o 
  -7  -6   8      565.31      586.43     92.96 o 
  -6  -6   8      428.91      443.83     67.62 o 
  -5  -6   8      742.52      812.50     52.66 o 
  -4  -6   8      282.62      308.43     43.82 o 
  -3  -6   8      948.70     1019.55     67.92 o 
  -2  -6   8      408.73      457.48     47.46 o 
  -1  -6   8      157.48      181.52     44.19 o 
   0  -6   8      243.41      241.05     40.40 o 
   1  -6   8      905.24      906.09    106.57 o 
   2  -6   8      976.21     1004.38    120.83 o 
   3  -6   8      274.18      252.45     49.74 o 
   4  -6   8       98.32      102.61    108.10 o 
   5  -6   8     1367.60     1418.05    149.93 o 
   6  -6   8      821.26      769.71    101.34 o 
   7  -6   8      281.44      282.45    218.19 o 
   8  -6   8      764.16      764.94    114.65 o 
   9  -6   8      154.15      128.35    129.65 o 
 -10  -5   8      473.09      524.06     78.93 o 
  -9  -5   8     1077.18     1152.73    106.51 o 
  -8  -5   8      353.40      329.77     70.82 o 
  -7  -5   8      251.92      257.36     64.64 o 
  -6  -5   8      287.80      267.40     36.61 o 
  -5  -5   8      237.69      278.31     31.02 o 
  -4  -5   8      782.26      801.94     62.88 o 
  -3  -5   8       59.48       66.51     39.66 o 
  -2  -5   8      173.01      141.28     20.06 o 
  -1  -5   8     1223.72     1343.68     76.43 o 
   0  -5   8      257.92      221.63     37.92 o 
   1  -5   8      592.48      548.45     65.77 o 
   2  -5   8       58.19       69.30     62.59 o 
   3  -5   8      539.32      579.87     81.02 o 
   4  -5   8     1717.37     1806.03    174.74 o 
   5  -5   8      849.37      884.51     62.06 o 
   6  -5   8      682.83      665.32     56.90 o 
   7  -5   8     2179.06     2202.66    174.93 o 
   8  -5   8      214.96      158.68     32.67 o 
   9  -5   8     1295.18     1343.17    113.62 o 
 -11  -4   8      180.81      124.14    124.63 o 
 -10  -4   8     1313.97     1464.84    129.31 o 
  -9  -4   8      149.42      153.50     52.65 o 
  -8  -4   8      804.38      849.67     77.57 o 
  -7  -4   8       44.03       33.61      9.53 o 
  -6  -4   8     1561.39     1410.02     90.37 o 
  -5  -4   8      421.12      487.08     57.76 o 
  -4  -4   8      796.55      934.13     79.99 o 
  -3  -4   8      248.45      270.13     35.61 o 
  -2  -4   8     1128.24     1220.83     68.63 o 
  -1  -4   8       10.84       16.59     13.01 o 
   0  -4   8      371.85      401.22     47.55 o 
   1  -4   8      166.30      188.98     48.40 o 
   2  -4   8      470.97      527.47     73.49 o 
   3  -4   8      955.53      956.58     91.94 o 
   4  -4   8     2853.76     3024.84    164.76 o 
   5  -4   8      377.73      381.58     41.08 o 
   6  -4   8     1257.42     1262.25     94.48 o 
   7  -4   8      614.37      633.97     65.78 o 
   8  -4   8     1134.98     1177.57     90.66 o 
   9  -4   8      480.97      483.28     70.41 o 
  10  -4   8      767.96      808.33     87.08 o 
 -11  -3   8      326.12      354.56     48.36 o 
 -10  -3   8       99.70       92.93     68.48 o 
  -9  -3   8      795.86      823.53     90.72 o 
  -8  -3   8       71.51       61.61     12.51 o 
  -7  -3   8     1166.15     1232.20     84.20 o 
  -6  -3   8      478.33      501.87     48.33 o 
  -5  -3   8     1201.19     1225.12     75.43 o 
  -4  -3   8     2456.44     2586.48     68.35 o 
  -3  -3   8     2794.89     2838.27     76.25 o 
  -2  -3   8     1495.70     1557.04     55.61 o 
  -1  -3   8     1166.10     1238.50     72.26 o 
   0  -3   8     1601.74     1679.70     58.42 o 
   1  -3   8     2698.15     2740.11    144.52 o 
   2  -3   8     3963.19     4744.11    202.06 o 
   3  -3   8     3959.73     4294.29    248.04 o 
   4  -3   8     1367.70     1369.47     63.40 o 
   5  -3   8     1233.14     1237.15     81.45 o 
   6  -3   8      583.78      548.62     53.02 o 
   7  -3   8     1742.28     1755.35    150.30 o 
   8  -3   8      319.71      277.08     50.04 o 
   9  -3   8       41.76       47.56     43.37 o 
  10  -3   8      144.77      164.59     31.77 o 
  11  -3   8      101.14       69.59     96.16 o 
 -11  -2   8      165.29      184.45     46.63 o 
 -10  -2   8      250.91      255.37     53.48 o 
  -9  -2   8       32.23       28.51     27.39 o 
  -8  -2   8     1053.87     1085.28     67.27 o 
  -7  -2   8     2434.10     2228.78    320.22 o 
  -6  -2   8      193.77      192.52     18.62 o 
  -5  -2   8     1528.97     1495.82     46.89 o 
  -4  -2   8     2119.51     2178.16     60.10 o 
  -3  -2   8       36.81       47.86      9.00 o 
  -2  -2   8     4041.18     4375.82     73.17 o 
  -1  -2   8     2257.44     2593.10     59.48 o 
   0  -2   8     5050.64     5693.68    137.40 o 
   1  -2   8     3531.37     3745.84     77.81 o 
   2  -2   8     3777.51     3892.10    275.76 o 
   3  -2   8      512.94      493.82     36.16 o 
   4  -2   8     4211.36     4098.71    166.27 o 
   5  -2   8      100.62      101.31     36.05 o 
   6  -2   8      737.24      781.80     70.89 o 
   7  -2   8      386.32      413.20     46.04 o 
   8  -2   8      161.60      178.08     42.18 o 
   9  -2   8      275.10      240.61     40.47 o 
  10  -2   8      508.99      522.48     52.16 o 
  11  -2   8       13.28       24.72     29.31 o 
 -12  -1   8       11.13        9.49     34.24 o 
 -11  -1   8       54.97       52.78     43.82 o 
 -10  -1   8      245.97      225.23     49.18 o 
  -9  -1   8      271.48      242.71     41.08 o 
  -8  -1   8      379.60      384.90     36.93 o 
  -7  -1   8      929.64      980.17     59.42 o 
  -6  -1   8       60.34       57.51     32.98 o 
  -5  -1   8     3787.73     3934.78    105.59 o 
  -4  -1   8      543.15      542.35     30.96 o 
  -3  -1   8     1231.56     1236.64     41.26 o 
  -2  -1   8      634.81      604.12     25.16 o 
  -1  -1   8     4901.58     5064.93     88.78 o 
   0  -1   8     1241.55     1274.06     48.40 o 
   1  -1   8     6564.63     6969.95    652.27 o 
   2  -1   8      230.74      268.29     31.98 o 
   3  -1   8     1152.69     1135.69     42.42 o 
   4  -1   8      772.49      812.25     51.57 o 
   5  -1   8      161.11      134.63     28.63 o 
   6  -1   8      846.48      837.04     73.10 o 
   7  -1   8      240.84      233.28     33.62 o 
   8  -1   8      570.02      609.15     57.62 o 
   9  -1   8      238.48      255.89     50.72 o 
  10  -1   8      539.15      507.28     75.68 o 
  11  -1   8      666.62      719.98     73.18 o 
 -12   0   8        4.79        5.76     27.80 o 
 -11   0   8      689.21      734.45    119.26 o 
 -10   0   8      122.55      131.31     32.58 o 
  -9   0   8      262.65      267.54     43.88 o 
  -8   0   8      143.76      146.82     29.02 o 
  -7   0   8        8.16       14.04     10.73 o 
  -6   0   8      643.04      633.43     40.94 o 
  -5   0   8      432.14      417.27     34.14 o 
  -4   0   8     4903.63     4979.19    117.02 o 
  -3   0   8       17.87       15.26      9.30 o 
  -2   0   8     3165.27     3004.90     89.62 o 
  -1   0   8      284.91      351.12     23.71 o 
   0   0   8       78.48       54.08     17.89 o 
   1   0   8     2779.51     2903.02    132.03 o 
   2   0   8       25.31       39.25     35.27 o 
   3   0   8       54.49       65.66     18.82 o 
   4   0   8      423.92      455.06     30.82 o 
   5   0   8       46.32       73.93     32.99 o 
   6   0   8     1274.43     1232.10     95.67 o 
   7   0   8      767.96      835.63     66.97 o 
   8   0   8      164.05      145.81     27.46 o 
   9   0   8      131.29      145.11     32.70 o 
  10   0   8     1168.18     1297.64    116.35 o 
  11   0   8      577.88      492.88     57.28 o 
 -12   1   8       19.19       13.45     52.64 o 
 -11   1   8       93.81       84.42     78.17 o 
 -10   1   8      275.38      236.29     61.48 o 
  -9   1   8      301.31      273.51     32.81 o 
  -8   1   8      374.75      403.83     49.24 o 
  -7   1   8     1051.12     1079.04     65.44 o 
  -6   1   8       61.65       60.80     37.11 o 
  -5   1   8     4135.13     4031.69    123.85 o 
  -4   1   8      554.38      544.88     29.57 o 
  -3   1   8     1364.69     1367.48     40.71 o 
  -2   1   8      634.19      611.38     23.49 o 
  -1   1   8     4821.91     4947.60    157.42 o 
   0   1   8     1275.44     1347.47    239.14 o 
   1   1   8     6288.94     6349.31     95.28 o 
   2   1   8      228.33      248.07     25.89 o 
   3   1   8     1012.58     1024.99     39.71 o 
   4   1   8      771.78      837.84     49.09 o 
   5   1   8      190.37      166.35     28.64 o 
   6   1   8      842.68      867.89     61.57 o 
   7   1   8      186.88      198.18     30.16 o 
   8   1   8      548.00      553.63     59.34 o 
   9   1   8      218.44      216.29     27.74 o 
  10   1   8      504.24      472.40     78.66 o 
  11   1   8      717.67      730.57     69.21 o 
 -11   2   8      140.88      125.76    170.78 o 
 -10   2   8      266.72      250.93     46.56 o 
  -9   2   8       28.86       33.13     27.96 o 
  -8   2   8     1189.30     1237.05     96.21 o 
  -7   2   8     2527.71     2561.94    136.56 o 
  -6   2   8      227.14      188.67     15.65 o 
  -5   2   8     1540.73     1475.54     49.56 o 
  -4   2   8     2282.62     2264.47     62.30 o 
  -3   2   8       42.24       53.72     12.53 o 
  -2   2   8     3885.24     4220.29     84.01 o 
  -1   2   8     2262.07     2182.76    128.28 o 
   0   2   8     5027.99     5174.91    233.11 o 
   1   2   8     3471.29     3412.78    117.49 o 
   2   2   8     3898.23     4039.31    137.17 o 
   3   2   8      505.66      525.41     35.14 o 
   4   2   8     3942.63     3909.98    112.02 o 
   5   2   8      102.60      101.68     26.51 o 
   6   2   8      611.21      603.82     48.28 o 
   7   2   8      373.05      380.51     35.33 o 
   8   2   8      205.10      203.82     24.36 o 
   9   2   8      259.36      220.99     30.65 o 
  10   2   8      615.99      643.48     53.91 o 
  11   2   8        8.70       11.78     16.22 o 
 -11   3   8      346.24      381.64     77.87 o 
 -10   3   8      103.90       89.61     73.94 o 
  -9   3   8      725.67      723.47     72.64 o 
  -8   3   8       88.65       98.77     72.69 o 
  -7   3   8     1089.85     1110.99     69.57 o 
  -6   3   8      511.55      438.15     28.68 o 
  -5   3   8     1110.45     1033.75     45.85 o 
  -4   3   8     2505.87     2398.33     77.94 o 
  -3   3   8     3045.38     3065.26    120.91 o 
  -2   3   8     1445.04     1425.29     56.37 o 
  -1   3   8     1195.36     1285.21     51.81 o 
   0   3   8     1587.71     1616.53     43.72 o 
   1   3   8     2699.11     2561.39     69.80 o 
   2   3   8     3967.23     3974.95     96.23 o 
   3   3   8     3766.83     3778.71    105.26 o 
   4   3   8     1338.10     1377.22     56.62 o 
   5   3   8     1286.27     1272.05     71.91 o 
   6   3   8      621.77      557.32     44.43 o 
   7   3   8     1710.74     1620.46     85.67 o 
   8   3   8      313.23      255.85     40.12 o 
   9   3   8       82.54       75.78     21.45 o 
  10   3   8      139.81      139.27     27.73 o 
  11   3   8      127.90      103.00     39.64 o 
 -11   4   8      160.17      117.86    115.51 o 
 -10   4   8     1291.75     1545.86    152.74 o 
  -9   4   8      153.42      152.90     41.32 o 
  -8   4   8      808.88      844.46     72.07 o 
  -7   4   8       55.27       53.64     38.16 o 
  -6   4   8     1712.93     1580.91     86.88 o 
  -5   4   8      431.82      423.13     34.12 o 
  -4   4   8      675.31      718.55     46.03 o 
  -3   4   8      250.44      258.69     31.87 o 
  -2   4   8      962.19      930.20     49.78 o 
  -1   4   8        9.42       17.51     13.56 o 
   0   4   8      287.03      274.30     15.08 o 
   1   4   8      174.64      179.66     24.49 o 
   2   4   8      477.35      456.69     34.58 o 
   3   4   8      975.42      905.44     39.92 o 
   4   4   8     3084.23     2867.62    114.41 o 
   5   4   8      388.86      354.48     34.95 o 
   6   4   8     1173.30     1066.18     63.27 o 
   7   4   8      618.18      574.89     59.10 o 
   8   4   8     1129.25      994.47     73.27 o 
   9   4   8      499.70      429.27     50.31 o 
  10   4   8      780.81      723.35     83.15 o 
 -10   5   8      486.14      509.56     68.53 o 
  -9   5   8     1154.66     1217.88    109.02 o 
  -8   5   8      349.04      305.41     41.90 o 
  -7   5   8      344.97      359.08     54.67 o 
  -6   5   8      274.98      232.51     32.08 o 
  -5   5   8      286.54      301.92     34.41 o 
  -4   5   8      760.00      713.32     51.50 o 
  -3   5   8      117.01      108.79     20.14 o 
  -2   5   8      174.25      148.89     16.22 o 
  -1   5   8     1043.17      992.19     49.70 o 
   0   5   8      245.49      216.20     17.68 o 
   1   5   8      680.13      642.54     46.74 o 
   2   5   8       69.36       57.54      9.24 o 
   3   5   8      498.74      485.90     33.51 o 
   4   5   8     1691.66     1579.54     87.41 o 
   5   5   8      918.79      939.65     62.53 o 
   6   5   8      677.38      710.78     55.88 o 
   7   5   8     2207.95     2165.92    122.66 o 
   8   5   8      199.15      146.43     32.62 o 
   9   5   8     1265.34     1209.63    110.16 o 
  -9   6   8       71.36       60.04     51.93 o 
  -8   6   8      700.59      637.43     69.20 o 
  -7   6   8      572.38      492.48     72.95 o 
  -6   6   8      509.33      522.61     71.09 o 
  -5   6   8      705.16      682.53     70.46 o 
  -4   6   8      393.42      370.37     39.19 o 
  -3   6   8      909.50      911.92     54.21 o 
  -2   6   8      460.12      442.77     35.00 o 
  -1   6   8      169.02      187.73     40.95 o 
   0   6   8      257.32      253.05     45.06 o 
   1   6   8      904.42      909.32     78.07 o 
   2   6   8      849.90      882.02     73.23 o 
   3   6   8      271.88      246.62     34.67 o 
   4   6   8       50.90       50.96     57.02 o 
   5   6   8     1355.44     1360.92     87.88 o 
   6   6   8      855.08      797.06     59.35 o 
   7   6   8      281.99      263.23     29.88 o 
   8   6   8      820.02      754.54     84.40 o 
   9   6   8      151.29      135.90     48.34 o 
  -8   7   8      217.90      184.86    225.32 o 
  -7   7   8      139.86      138.40     47.99 o 
  -6   7   8      293.97      271.11     69.19 o 
  -5   7   8      842.29      769.66    108.75 o 
  -4   7   8     1342.69     1301.29    149.30 o 
  -3   7   8      373.53      361.19     66.50 o 
  -2   7   8      174.98      191.94     51.00 o 
  -1   7   8     1309.66     1352.34    127.59 o 
   0   7   8       30.61       34.70     33.53 o 
   1   7   8      316.97      309.55     51.32 o 
   2   7   8      612.34      598.95     84.14 o 
   3   7   8     2064.24     2112.85    158.49 o 
   4   7   8      636.22      667.45     68.62 o 
   5   7   8      585.02      547.74     86.90 o 
   6   7   8       20.87       22.68     19.10 o 
   7   7   8       82.31       61.73     79.46 o 
  -6   8   8      499.62      627.42    115.28 o 
  -5   8   8      404.55      352.63     75.04 o 
  -4   8   8      964.80      965.37    135.48 o 
  -3   8   8      232.29      248.03     59.28 o 
  -2   8   8     1589.62     1651.79    190.27 o 
  -1   8   8      190.61      175.55     49.51 o 
   0   8   8      765.46      785.91     94.12 o 
   1   8   8       20.19       14.86     20.28 o 
   2   8   8      373.73      394.43     68.69 o 
   3   8   8      209.95      190.32     44.35 o 
   4   8   8      138.43      128.37     33.37 o 
   5   8   8      189.42      209.25     38.08 o 
   6   8   8      203.09      219.65     57.57 o 
  -4   9   8        8.92        5.81     21.46 o 
  -3   9   8      654.74      608.27    144.77 o 
  -2   9   8      106.90       93.12    155.60 o 
  -1   9   8      688.18      699.15    110.32 o 
   0   9   8      260.99      263.05     65.79 o 
   1   9   8      614.03      575.71     97.24 o 
   2   9   8      259.29      263.72     59.35 o 
   3   9   8        7.26       12.75     22.18 o 
  -3  -9   9        1.46        6.46     34.33 o 
  -2  -9   9      718.29      693.28     55.63 o 
  -1  -9   9      198.27      222.06     30.39 o 
   0  -9   9      322.48      319.05     76.61 o 
   1  -9   9      290.49      266.13     64.06 o 
   2  -9   9      621.94      616.33     93.12 o 
  -6  -8   9      580.08      551.33     76.15 o 
  -5  -8   9      429.71      457.89     62.37 o 
  -4  -8   9      562.65      572.31     68.79 o 
  -3  -8   9      538.92      551.40     46.80 o 
  -2  -8   9      489.00      514.11     52.59 o 
  -1  -8   9     1375.87     1531.05    119.50 o 
   0  -8   9       92.49       93.79     93.61 o 
   1  -8   9     1697.69     1812.55    193.56 o 
   2  -8   9      118.19      135.41    137.10 o 
   3  -8   9      797.93      859.45    126.94 o 
   4  -8   9      119.80      108.15    156.39 o 
   5  -8   9       51.56       42.80     60.76 o 
  -7  -7   9      266.34      249.39     85.11 o 
  -6  -7   9      362.76      321.48     50.51 o 
  -5  -7   9      949.96      888.58     87.70 o 
  -4  -7   9     1063.44     1178.05     74.00 o 
  -3  -7   9     1338.69     1416.05     94.08 o 
  -2  -7   9     1797.49     1724.79    122.73 o 
  -1  -7   9      897.98      999.89    106.27 o 
   0  -7   9      558.26      647.46    128.72 o 
   1  -7   9       79.18       86.64    105.09 o 
   3  -7   9      132.68      144.65    135.67 o 
   4  -7   9      192.40      202.38    183.38 o 
   5  -7   9      270.60      299.90     75.60 o 
   6  -7   9      330.81      345.25     80.11 o 
   7  -7   9      206.83      227.19     61.76 o 
  -9  -6   9      492.78      480.86     61.97 o 
  -8  -6   9       22.10       20.79     22.65 o 
  -7  -6   9      768.15      809.55     84.34 o 
  -6  -6   9       14.77       13.21     22.17 o 
  -5  -6   9     1043.54     1087.49     81.90 o 
  -4  -6   9      706.53      768.35     68.84 o 
  -3  -6   9     1251.29     1240.82     89.51 o 
  -2  -6   9      156.80      159.81     25.36 o 
  -1  -6   9      669.18      858.66     92.64 o 
   0  -6   9      295.52      338.59     32.64 o 
   1  -6   9      165.50      188.35     46.85 o 
   2  -6   9     1401.41     1725.22    161.83 o 
   3  -6   9     1169.43     1195.65    133.52 o 
   4  -6   9     2056.03     2192.31    206.59 o 
   5  -6   9      726.83      694.82     92.59 o 
   6  -6   9      580.05      528.11    114.67 o 
   7  -6   9      319.34      297.59     67.71 o 
   8  -6   9       36.30       51.41     74.00 o 
  -9  -5   9       27.46       21.81     22.17 o 
  -8  -5   9     1059.45     1147.05    106.45 o 
  -7  -5   9      285.01      288.90     69.91 o 
  -6  -5   9      978.50     1088.12     74.20 o 
  -5  -5   9      119.30      130.33     21.94 o 
  -4  -5   9       13.32       29.96     24.82 o 
  -3  -5   9       20.03       14.22     23.90 o 
  -2  -5   9      241.57      217.61     32.27 o 
  -1  -5   9     1070.79     1094.86     49.29 o 
   0  -5   9     1759.66     1784.92    174.68 o 
   1  -5   9      801.11      733.51    139.08 o 
   2  -5   9      445.50      489.71     71.27 o 
   3  -5   9      189.60      218.54    157.89 o 
   4  -5   9      789.10      809.29    100.46 o 
   5  -5   9       79.74       71.40     17.38 o 
   6  -5   9     1178.24     1213.77     86.63 o 
   7  -5   9      119.78      125.66     80.43 o 
   8  -5   9     1688.20     1677.32    149.86 o 
   9  -5   9      219.15      215.65     35.36 o 
 -10  -4   9      371.24      402.81     61.29 o 
  -9  -4   9      623.41      655.36     72.96 o 
  -8  -4   9      102.47       70.22     55.67 o 
  -7  -4   9     2148.68     2151.90    199.58 o 
  -6  -4   9      242.51      215.91     22.74 o 
  -5  -4   9     1734.60     1923.71    268.45 o 
  -4  -4   9      378.39      376.50     40.05 o 
  -3  -4   9     1378.40     1456.26     90.27 o 
  -2  -4   9      650.67      677.12     49.51 o 
  -1  -4   9      213.89      232.48     27.67 o 
   0  -4   9       86.92       86.45     33.15 o 
   1  -4   9      141.04      136.15     27.64 o 
   2  -4   9      219.07      230.11     41.92 o 
   3  -4   9      214.20      232.26     48.05 o 
   4  -4   9      426.09      493.35     72.15 o 
   5  -4   9     2322.54     2467.44    137.28 o 
   6  -4   9      575.25      581.88     68.14 o 
   7  -4   9     2079.89     2132.44    134.13 o 
   8  -4   9      438.75      415.81     64.17 o 
   9  -4   9      774.43      766.94     82.81 o 
  10  -4   9      281.53      372.56     71.73 o 
 -11  -3   9      628.71      620.50     69.50 o 
 -10  -3   9      394.91      477.90     62.62 o 
  -9  -3   9       63.04       70.44     67.21 o 
  -8  -3   9      810.60      858.85     77.48 o 
  -7  -3   9      281.14      269.66     36.71 o 
  -6  -3   9     4542.66     4920.49    354.80 o 
  -5  -3   9     1633.84     1623.27     75.82 o 
  -4  -3   9      735.08      730.05     50.00 o 
  -3  -3   9      646.40      651.23     32.99 o 
  -2  -3   9      983.56     1085.06     60.35 o 
  -1  -3   9      210.71      230.04     19.43 o 
   0  -3   9      951.73      904.69     51.70 o 
   1  -3   9     2364.80     2430.60     84.70 o 
   2  -3   9     1364.10     1357.61     68.54 o 
   3  -3   9      476.41      454.18     60.88 o 
   4  -3   9     1190.00     1406.51     91.91 o 
   5  -3   9     1656.55     1777.70    140.49 o 
   6  -3   9      501.65      488.68     50.65 o 
   7  -3   9     1661.18     1782.77    147.06 o 
   8  -3   9       69.20       90.36     76.66 o 
   9  -3   9      304.89      329.28     68.03 o 
  10  -3   9       57.55       51.40     48.92 o 
 -11  -2   9      667.35      629.79     81.73 o 
 -10  -2   9        6.80        6.35     22.81 o 
  -9  -2   9      494.84      470.64     53.90 o 
  -8  -2   9      301.50      266.77     40.20 o 
  -7  -2   9      356.31      346.46     29.88 o 
  -6  -2   9      236.40      206.40     25.86 o 
  -5  -2   9      754.90      731.90     56.34 o 
  -4  -2   9     1710.87     1655.68     59.59 o 
  -3  -2   9     2310.29     2229.85    178.56 o 
  -2  -2   9      830.43      842.47     45.13 o 
  -1  -2   9     3252.44     3326.39     96.59 o 
   0  -2   9      830.02      810.57     46.80 o 
   1  -2   9     4792.23     4909.07    150.30 o 
   2  -2   9      178.39      163.66     20.65 o 
   3  -2   9     2429.53     2396.84    152.55 o 
   4  -2   9      921.14      907.88     58.55 o 
   5  -2   9      293.68      300.59     38.75 o 
   6  -2   9      122.65      114.92     36.91 o 
   7  -2   9       93.05       99.31     22.34 o 
   8  -2   9       42.31       24.87     24.95 o 
   9  -2   9       67.32       68.47     58.68 o 
  10  -2   9      164.14      164.87     29.24 o 
  11  -2   9       48.89       33.42     34.77 o 
 -11  -1   9      108.75      133.30     85.25 o 
 -10  -1   9       16.48        8.82     14.62 o 
  -9  -1   9       99.63       97.04     83.22 o 
  -8  -1   9      772.52      715.42     52.81 o 
  -7  -1   9      483.48      462.65     37.17 o 
  -6  -1   9      460.10      428.58     35.12 o 
  -5  -1   9      165.75      177.95     24.04 o 
  -4  -1   9     2458.83     2397.23     78.40 o 
  -3  -1   9      108.15      113.43     21.53 o 
  -2  -1   9     1325.84     1326.29     50.91 o 
  -1  -1   9      559.18      615.49     32.15 o 
   0  -1   9     2244.76     2306.18     62.34 o 
   1  -1   9      823.36      890.75     41.86 o 
   2  -1   9     2998.66     2993.20    110.33 o 
   3  -1   9     1304.55     1368.84     51.40 o 
   4  -1   9     2027.66     2200.07     71.07 o 
   5  -1   9      237.84      241.20     31.04 o 
   6  -1   9      762.87      712.61     58.97 o 
   7  -1   9      151.33      145.87     31.20 o 
   8  -1   9      587.72      576.48     72.30 o 
   9  -1   9      119.26      116.18     33.45 o 
  10  -1   9      306.72      315.43     45.94 o 
  11  -1   9       64.67       63.92     53.19 o 
 -11   0   9       99.72      101.50    106.92 o 
 -10   0   9      660.32      635.59     90.67 o 
  -9   0   9      230.74      206.49     26.50 o 
  -8   0   9      209.41      223.52     25.07 o 
  -7   0   9      499.62      472.80     40.38 o 
  -6   0   9      165.26      132.90     26.07 o 
  -5   0   9      848.13      813.10     39.71 o 
  -4   0   9       56.87       58.61     19.29 o 
  -3   0   9        4.33        8.04     10.38 o 
  -2   0   9     9813.53    10229.41    133.43 o 
  -1   0   9     2745.74     2971.76    223.27 o 
   0   0   9       93.08       63.86     18.28 o 
   1   0   9     1761.92     1846.63    130.59 o 
   2   0   9        1.76        3.93      6.69 o 
   3   0   9     2633.64     2613.46     79.26 o 
   4   0   9      148.51      170.90     23.17 o 
   5   0   9      420.52      412.91     42.67 o 
   6   0   9      344.13      384.64     46.14 o 
   7   0   9      249.33      237.20     30.28 o 
   8   0   9      132.29      109.25     28.60 o 
   9   0   9      471.80      513.53     53.73 o 
  10   0   9      158.49      188.44     65.18 o 
  11   0   9     1327.90     1318.72    124.74 o 
 -11   1   9      102.87       93.45    160.27 o 
 -10   1   9       31.60       26.57     24.77 o 
  -9   1   9       83.70       81.38     21.29 o 
  -8   1   9      895.85      866.54     60.49 o 
  -7   1   9      454.93      435.50     37.92 o 
  -6   1   9      544.72      508.72     42.52 o 
  -5   1   9      174.96      181.58     26.91 o 
  -4   1   9     2546.40     2659.97     78.84 o 
  -3   1   9      120.35      121.76     13.27 o 
  -2   1   9     1252.16     1122.96     42.39 o 
  -1   1   9      571.71      624.29     29.44 o 
   0   1   9     2251.07     2235.55    133.77 o 
   1   1   9      825.28      769.45     40.43 o 
   2   1   9     2937.73     3009.41    100.00 o 
   3   1   9     1301.43     1296.34     55.66 o 
   4   1   9     1826.16     1844.53     63.75 o 
   5   1   9      233.50      243.63     25.63 o 
   6   1   9      701.46      728.41     50.76 o 
   7   1   9      146.78      148.37     29.17 o 
   8   1   9      554.44      559.42     53.09 o 
   9   1   9      117.23      121.55     68.42 o 
  10   1   9      342.85      356.07     45.75 o 
  11   1   9       60.97       50.97     49.08 o 
 -11   2   9      714.50      715.17    118.65 o 
 -10   2   9        5.97        9.83     20.17 o 
  -9   2   9      506.25      507.74     57.25 o 
  -8   2   9      321.68      288.15     37.16 o 
  -7   2   9      329.78      334.19     35.39 o 
  -6   2   9      264.20      204.19     26.34 o 
  -5   2   9      918.90      887.37     51.62 o 
  -4   2   9     1693.81     1620.96     50.25 o 
  -3   2   9     2186.77     2251.18     60.57 o 
  -2   2   9      853.70      828.00     35.68 o 
  -1   2   9     3368.05     3207.74     92.78 o 
   0   2   9      821.57      694.96     45.64 o 
   1   2   9     4650.64     4417.84    281.06 o 
   2   2   9      162.59      194.31     34.27 o 
   3   2   9     2198.89     2327.45    166.42 o 
   4   2   9      903.15      890.60     44.11 o 
   5   2   9      240.03      242.88     23.85 o 
   6   2   9      119.09      116.40     29.09 o 
   7   2   9       94.57      104.94     22.16 o 
   8   2   9       43.69       29.48     28.84 o 
   9   2   9       76.20       67.96     21.75 o 
  10   2   9      150.45      135.78     22.38 o 
  11   2   9       84.84       65.34     21.10 o 
 -11   3   9      586.33      570.18     65.15 o 
 -10   3   9      371.55      437.59     55.75 o 
  -9   3   9       47.21       55.22     38.19 o 
  -8   3   9      840.10      827.30     86.58 o 
  -7   3   9      285.62      276.83     36.06 o 
  -6   3   9     4250.75     4245.78    152.57 o 
  -5   3   9     1732.53     1707.99     74.27 o 
  -4   3   9      678.14      697.17     44.28 o 
  -3   3   9      674.74      640.52     39.38 o 
  -2   3   9      982.32     1022.55     51.15 o 
  -1   3   9      224.63      227.91     21.13 o 
   0   3   9      965.43      856.14     47.78 o 
   1   3   9     2398.24     2278.72     73.77 o 
   2   3   9     1462.26     1406.01     54.05 o 
   3   3   9      487.32      469.95     46.60 o 
   4   3   9     1156.95     1249.72     72.07 o 
   5   3   9     1672.71     1694.08     98.10 o 
   6   3   9      440.38      422.01     39.09 o 
   7   3   9     1654.54     1641.76    100.63 o 
   8   3   9       44.77       56.63     34.11 o 
   9   3   9      316.02      261.78     29.77 o 
  10   3   9       83.12       64.60     47.23 o 
 -10   4   9      386.26      390.42     81.16 o 
  -9   4   9      618.52      672.30     72.85 o 
  -8   4   9       88.15       66.11     48.22 o 
  -7   4   9     2206.64     2112.14    113.56 o 
  -6   4   9      235.01      207.86     33.92 o 
  -5   4   9     1570.99     1513.04     86.57 o 
  -4   4   9      385.25      379.58     42.27 o 
  -3   4   9     1381.17     1419.73     77.02 o 
  -2   4   9      675.92      643.57     50.46 o 
  -1   4   9      162.28      146.58     24.49 o 
   0   4   9       97.20       84.38     25.28 o 
   1   4   9      134.27      117.47     22.73 o 
   2   4   9      203.80      186.54     18.50 o 
   3   4   9      170.36      146.85     16.39 o 
   4   4   9      457.86      457.14     40.02 o 
   5   4   9     2225.79     2186.63    109.63 o 
   6   4   9      563.67      547.61     53.82 o 
   7   4   9     2202.49     2078.85    142.93 o 
   8   4   9      454.43      381.76     51.75 o 
   9   4   9      785.95      677.27     56.21 o 
  10   4   9      293.86      301.69     45.80 o 
  -9   5   9       39.63       38.03     40.19 o 
  -8   5   9     1117.86     1134.89    104.05 o 
  -7   5   9      267.54      255.07     41.32 o 
  -6   5   9     1057.94     1049.85     68.76 o 
  -5   5   9      102.09      107.30     26.84 o 
  -4   5   9       24.81       29.03     22.61 o 
  -3   5   9       21.67       16.34     20.78 o 
  -2   5   9      164.19      146.19     27.35 o 
  -1   5   9     1065.79      976.39     58.46 o 
   0   5   9     1546.90     1446.80     62.57 o 
   1   5   9      816.68      776.96     39.43 o 
   2   5   9      315.17      261.48     26.33 o 
   3   5   9      194.67      161.57     16.49 o 
   4   5   9      930.91      904.01     73.46 o 
   5   5   9       78.95       79.11     61.38 o 
   6   5   9     1220.84     1225.77     77.25 o 
   7   5   9      142.79      145.05     29.55 o 
   8   5   9     1721.34     1651.89    111.66 o 
   9   5   9      219.78      188.70     48.22 o 
  -9   6   9      610.17      599.37     70.38 o 
  -8   6   9       24.35       34.10     32.24 o 
  -7   6   9      882.60      922.58     85.05 o 
  -6   6   9       21.11       13.94     13.47 o 
  -5   6   9     1127.02     1046.32     70.88 o 
  -4   6   9      674.64      683.00     51.66 o 
  -3   6   9     1120.02     1020.12     66.72 o 
  -2   6   9      137.01      134.68     19.05 o 
  -1   6   9      649.86      576.39     51.58 o 
   0   6   9      290.41      293.30     47.63 o 
   1   6   9      182.26      180.82     34.97 o 
   2   6   9     1417.66     1391.10    101.52 o 
   3   6   9     1012.54     1004.84     86.39 o 
   4   6   9     2048.81     2030.89    143.18 o 
   5   6   9      752.14      765.65     69.63 o 
   6   6   9      565.65      470.73     60.52 o 
   7   6   9      309.57      274.77     37.45 o 
   8   6   9       31.01       25.35     21.26 o 
  -7   7   9      246.17      242.49     62.24 o 
  -6   7   9      355.98      339.65     73.31 o 
  -5   7   9      901.93      953.06    126.48 o 
  -4   7   9     1097.25     1118.40    136.25 o 
  -3   7   9     1345.23     1344.90    108.94 o 
  -2   7   9     1821.97     1792.65    131.37 o 
  -1   7   9      931.25      903.76     85.85 o 
   0   7   9      501.28      519.44     86.11 o 
   1   7   9       86.19       79.64     77.88 o 
   2   7   9      986.43      982.23     87.78 o 
   3   7   9      137.48      136.69    117.14 o 
   4   7   9      231.72      243.82     43.66 o 
   5   7   9      264.32      257.79     45.05 o 
   6   7   9      393.04      381.13     53.17 o 
   7   7   9      204.41      206.16     36.61 o 
  -6   8   9      616.29      550.34    101.71 o 
  -5   8   9      437.37      438.56     92.52 o 
  -4   8   9      554.67      534.73     95.04 o 
  -3   8   9      485.59      482.10     89.88 o 
  -2   8   9      479.78      462.49     95.69 o 
  -1   8   9     1391.62     1488.95    132.71 o 
   0   8   9       86.96       79.28     88.81 o 
   1   8   9     1755.48     1813.44    152.53 o 
   2   8   9      108.38      121.30     43.78 o 
   3   8   9      928.76      956.69     99.70 o 
   4   8   9      118.39      107.92     88.40 o 
   5   8   9       92.81       74.65     64.90 o 
  -3   9   9        0.85       -1.46     44.28 o 
  -2   9   9      768.66      705.05    152.73 o 
  -1   9   9      183.86      203.72     94.91 o 
   0   9   9      370.96      393.58     86.18 o 
   1   9   9      293.42      289.25    107.10 o 
   2   9   9      757.19      732.97     87.58 o 
  -5  -8  10      170.30      165.73     34.47 o 
  -4  -8  10      282.29      293.37     46.16 o 
  -3  -8  10      853.51      848.94     70.47 o 
  -2  -8  10      599.57      604.02     61.35 o 
  -1  -8  10      583.31      633.95     67.60 o 
   0  -8  10      762.84      855.17    112.41 o 
   1  -8  10      440.24      459.81     77.66 o 
   2  -8  10      743.94      790.91    107.17 o 
   3  -8  10      103.46      134.77     59.74 o 
   4  -8  10      182.94      164.86     49.67 o 
  -7  -7  10      206.15      175.20     43.67 o 
  -6  -7  10      308.01      271.25     75.56 o 
  -5  -7  10      581.91      559.87     69.88 o 
  -4  -7  10      919.73     1109.29     88.57 o 
  -3  -7  10     1020.46     1070.09     87.99 o 
  -2  -7  10     1142.28     1227.03     89.31 o 
  -1  -7  10     1531.57     1498.51    204.83 o 
   0  -7  10      551.06      624.89     89.70 o 
   1  -7  10     1294.79     1518.49    152.20 o 
   2  -7  10      127.81      134.28     83.40 o 
   3  -7  10      193.65      223.51    166.96 o 
   4  -7  10      933.36      951.18    136.13 o 
   5  -7  10       85.18       89.21    111.99 o 
   6  -7  10      338.45      343.07     66.43 o 
  -8  -6  10      522.33      534.15     70.25 o 
  -7  -6  10       83.39       77.00     61.08 o 
  -6  -6  10     1011.40      967.97     94.95 o 
  -5  -6  10      169.29      204.53     38.01 o 
  -4  -6  10      980.60     1128.18     79.08 o 
  -3  -6  10        9.62       11.76     15.27 o 
  -2  -6  10      564.90      647.28     65.88 o 
  -1  -6  10      453.32      407.70     65.44 o 
   0  -6  10     1784.82     1658.58    104.88 o 
   1  -6  10      100.18       85.38     30.58 o 
   2  -6  10     1607.17     2029.52    204.02 o 
   3  -6  10      193.89      227.10    182.52 o 
   4  -6  10      307.19      332.91     67.24 o 
   5  -6  10      350.22      422.49     98.75 o 
   6  -6  10       50.04       58.40     48.47 o 
   7  -6  10      364.92      364.67     74.93 o 
   8  -6  10      249.89      206.18    225.69 o 
  -9  -5  10      354.53      296.93     45.05 o 
  -8  -5  10      174.96      161.34    127.92 o 
  -7  -5  10     1139.32     1171.08    107.17 o 
  -6  -5  10      135.07      141.69     22.02 o 
  -5  -5  10     1632.40     1853.97    113.91 o 
  -4  -5  10      710.40      729.42     67.96 o 
  -3  -5  10      959.59     1049.04     70.85 o 
  -2  -5  10      102.36      127.71     74.27 o 
  -1  -5  10      309.92      343.45     30.42 o 
   0  -5  10       81.92       74.35     20.17 o 
   1  -5  10      881.58      832.49     56.70 o 
   2  -5  10      256.86      286.27     59.93 o 
   3  -5  10      423.56      440.25     72.94 o 
   4  -5  10      202.49      212.70     55.44 o 
   5  -5  10     1408.44     1624.80    160.34 o 
   6  -5  10      194.01      161.74     36.56 o 
   7  -5  10     1478.17     1510.32    143.79 o 
   8  -5  10       19.86       16.66     16.56 o 
   9  -5  10     1290.75     1436.87    173.68 o 
 -10  -4  10      856.85      836.54     91.71 o 
  -9  -4  10      174.06      178.35    127.97 o 
  -8  -4  10     1588.31     1637.14    143.65 o 
  -7  -4  10       89.98       80.04     74.14 o 
  -6  -4  10     2345.61     2449.73    154.96 o 
  -5  -4  10      128.71      138.97     26.48 o 
  -4  -4  10      689.19      708.45     56.81 o 
  -3  -4  10      823.49      757.07     41.02 o 
  -2  -4  10       29.47       29.01      8.11 o 
  -1  -4  10      440.16      460.45     40.21 o 
   0  -4  10      739.19      782.32     62.22 o 
   1  -4  10      854.29      866.88     65.66 o 
   2  -4  10      456.13      466.42     45.83 o 
   3  -4  10     1333.31     1341.41    130.48 o 
   4  -4  10      949.69     1165.23    119.12 o 
   5  -4  10      335.47      351.93     46.66 o 
   6  -4  10      201.51      197.07     38.65 o 
   7  -4  10      532.54      542.99     62.12 o 
   8  -4  10     1939.68     2092.19    128.91 o 
   9  -4  10      593.41      588.62     65.73 o 
 -10  -3  10      446.32      439.55     61.93 o 
  -9  -3  10     1186.88     1110.62    102.56 o 
  -8  -3  10      198.73      243.33    201.41 o 
  -7  -3  10     1324.13     1332.87     96.73 o 
  -6  -3  10      578.43      551.09     50.63 o 
  -5  -3  10      898.57      931.40     51.91 o 
  -4  -3  10      570.96      567.73     39.67 o 
  -3  -3  10     2713.71     2805.01    123.73 o 
  -2  -3  10     1605.01     1628.37     58.74 o 
  -1  -3  10       97.14       96.83     31.25 o 
   0  -3  10      322.02      333.19     44.51 o 
   1  -3  10      599.13      618.05     56.14 o 
   2  -3  10     1573.12     1628.54    109.72 o 
   3  -3  10      601.86      613.96     56.95 o 
   4  -3  10     2859.76     2703.30    237.45 o 
   5  -3  10        9.90       16.51     17.27 o 
   6  -3  10      158.16      148.64     60.06 o 
   7  -3  10      753.07      724.87     60.11 o 
   8  -3  10        0.82        3.90     11.59 o 
   9  -3  10      232.90      258.50     43.07 o 
  10  -3  10      117.91      109.35     33.04 o 
 -11  -2  10      362.90      339.98     47.08 o 
 -10  -2  10      433.73      385.48     52.41 o 
  -9  -2  10      934.60      935.21     87.01 o 
  -8  -2  10      197.06      184.85     27.75 o 
  -7  -2  10      299.59      298.72     34.98 o 
  -6  -2  10      179.28      199.40     21.55 o 
  -5  -2  10     1489.57     1440.58     73.77 o 
  -4  -2  10     1289.66     1350.63     67.26 o 
  -3  -2  10     2335.33     2404.04     69.55 o 
  -2  -2  10     1871.57     1939.46     80.53 o 
  -1  -2  10      572.94      568.95     38.26 o 
   0  -2  10     1782.02     1784.78     68.30 o 
   1  -2  10        3.38        7.01      7.19 o 
   2  -2  10      208.19      193.01     30.97 o 
   3  -2  10      404.24      380.39     39.80 o 
   4  -2  10     1915.70     1982.03     96.40 o 
   5  -2  10      454.76      425.96     37.32 o 
   6  -2  10     1833.00     1864.71    113.10 o 
   7  -2  10      324.58      287.90     44.60 o 
   8  -2  10      180.95      187.90     33.29 o 
   9  -2  10       36.99       37.60     31.42 o 
  10  -2  10       15.65       17.32     16.86 o 
 -11  -1  10      342.84      333.44     43.94 o 
 -10  -1  10       42.84       39.63     39.22 o 
  -9  -1  10      143.50      120.02     30.78 o 
  -8  -1  10       75.30       69.02     43.13 o 
  -7  -1  10      785.65      765.80     46.31 o 
  -6  -1  10      653.87      628.35     45.13 o 
  -5  -1  10      357.41      356.88     34.12 o 
  -4  -1  10       63.65       61.79     29.16 o 
  -3  -1  10      104.69      122.23     24.90 o 
  -2  -1  10      339.70      320.36     22.17 o 
  -1  -1  10     2385.90     2428.15     82.89 o 
   0  -1  10     1063.21     1064.84    108.31 o 
   1  -1  10     4002.58     3994.41    137.21 o 
   2  -1  10      305.23      330.57     33.26 o 
   3  -1  10     3382.71     3573.68    122.07 o 
   4  -1  10      477.41      491.43     40.91 o 
   5  -1  10      673.60      658.42     51.31 o 
   6  -1  10      199.84      219.82     42.14 o 
   7  -1  10      841.52      845.53     73.95 o 
   8  -1  10       54.24       50.68     37.09 o 
   9  -1  10      634.94      669.70     96.58 o 
  10  -1  10      245.63      234.25     35.37 o 
 -11   0  10      464.14      421.94     92.27 o 
 -10   0  10        6.53        9.52     21.75 o 
  -9   0  10       42.72       41.10     28.22 o 
  -8   0  10        6.93       14.37     13.24 o 
  -7   0  10      221.22      216.47     23.96 o 
  -6   0  10      378.52      350.60     31.26 o 
  -5   0  10      896.85      841.94     56.82 o 
  -4   0  10     1078.83     1102.22     49.01 o 
  -3   0  10      291.37      299.43     22.95 o 
  -2   0  10     1674.51     1724.56     66.34 o 
  -1   0  10       69.49       81.07     26.71 o 
   0   0  10      461.21      434.88     40.60 o 
   1   0  10     2115.67     2205.44     84.43 o 
   2   0  10     2057.45     2093.18    113.03 o 
   3   0  10       21.91       33.88     33.16 o 
   4   0  10     4596.28     4562.54    209.82 o 
   5   0  10      114.85      116.35     26.95 o 
   6   0  10     4389.75     4652.31    132.82 o 
   7   0  10        4.52       12.83     10.86 o 
   8   0  10     1224.63     1286.69     77.79 o 
   9   0  10      643.69      616.74     89.91 o 
  10   0  10        3.06        7.80     16.86 o 
 -11   1  10      366.50      406.03     86.94 o 
 -10   1  10       34.33       31.43     30.42 o 
  -9   1  10       99.62       93.10     59.98 o 
  -8   1  10       85.48       93.40     52.33 o 
  -7   1  10      880.06      842.84     58.26 o 
  -6   1  10      604.76      563.95     50.64 o 
  -5   1  10      481.89      446.67     38.98 o 
  -4   1  10       76.55       48.31     24.35 o 
  -3   1  10      164.39      183.23     26.01 o 
  -2   1  10      352.30      325.20     24.25 o 
  -1   1  10     2422.76     2456.41     94.04 o 
   0   1  10     1076.85     1122.47     69.07 o 
   1   1  10     3896.36     3713.17    116.19 o 
   2   1  10      315.47      340.89     31.33 o 
   3   1  10     3195.54     3231.25    116.78 o 
   4   1  10      471.62      466.36     40.70 o 
   5   1  10      694.21      623.57     50.71 o 
   6   1  10      188.96      189.61     22.61 o 
   7   1  10      793.19      785.71     56.62 o 
   8   1  10       49.77       44.18     28.62 o 
   9   1  10      639.14      682.91     79.85 o 
  10   1  10      251.74      262.40     41.69 o 
 -11   2  10      317.31      322.96     47.52 o 
 -10   2  10      436.98      466.93     59.10 o 
  -9   2  10      895.29      911.45     84.71 o 
  -8   2  10      285.90      269.57     42.35 o 
  -7   2  10      329.11      316.55     38.78 o 
  -6   2  10      192.98      204.43     31.81 o 
  -5   2  10     1500.66     1367.83     74.55 o 
  -4   2  10     1221.69     1216.26     57.51 o 
  -3   2  10     2351.62     2313.64     62.07 o 
  -2   2  10     2004.37     2038.60     59.12 o 
  -1   2  10      600.79      514.48     32.05 o 
   0   2  10     1805.90     1666.45     72.66 o 
   1   2  10        5.79        9.96     13.04 o 
   2   2  10      265.04      262.50     36.93 o 
   3   2  10      434.52      447.22     52.70 o 
   4   2  10     1853.85     1876.11     94.61 o 
   5   2  10      455.09      412.18     35.44 o 
   6   2  10     1626.26     1633.13     86.36 o 
   7   2  10      332.85      285.15     38.08 o 
   8   2  10      122.17      126.22     27.23 o 
   9   2  10       34.01       31.59     25.61 o 
  10   2  10       38.82       29.97     24.74 o 
 -10   3  10      439.46      437.63     57.86 o 
  -9   3  10     1087.10     1047.56    101.19 o 
  -8   3  10      181.33      183.80     34.70 o 
  -7   3  10     1203.88     1246.29     82.79 o 
  -6   3  10      555.93      552.20     59.78 o 
  -5   3  10      985.41     1010.92     66.75 o 
  -4   3  10      616.61      580.37     39.65 o 
  -3   3  10     2825.37     2992.07    136.98 o 
  -2   3  10     1653.73     1557.92     58.70 o 
  -1   3  10      173.92      157.20     25.22 o 
   0   3  10      338.75      304.26     29.55 o 
   1   3  10      618.23      590.11     55.38 o 
   2   3  10     1574.94     1487.98     98.12 o 
   3   3  10      594.53      582.80     58.98 o 
   4   3  10     2842.39     3040.31    184.43 o 
   5   3  10        4.79       10.42     13.22 o 
   6   3  10      159.01      144.92     29.31 o 
   7   3  10      722.64      668.88     61.02 o 
   8   3  10        0.55        3.56     10.00 o 
   9   3  10      159.98      149.49     27.38 o 
  10   3  10      111.67      108.21     27.60 o 
 -10   4  10      774.81      822.56     80.01 o 
  -9   4  10      187.93      203.86     39.28 o 
  -8   4  10     1504.05     1516.97    125.03 o 
  -7   4  10       94.60       83.90     57.75 o 
  -6   4  10     2270.26     2245.37    126.00 o 
  -5   4  10      148.70      128.12     30.49 o 
  -4   4  10      809.88      785.55     61.87 o 
  -3   4  10      812.23      756.51     53.61 o 
  -2   4  10       75.51       67.56     19.22 o 
  -1   4  10      436.22      442.07     37.88 o 
   0   4  10      808.50      775.67     56.11 o 
   1   4  10      869.63      806.17     59.31 o 
   2   4  10      601.06      582.48     47.50 o 
   3   4  10     1322.40     1243.54     92.64 o 
   4   4  10      806.37      750.99     84.14 o 
   5   4  10      337.15      319.66     39.87 o 
   6   4  10      200.35      191.22     25.56 o 
   7   4  10      553.85      498.14     46.94 o 
   8   4  10     1906.60     1715.70    122.30 o 
   9   4  10      601.76      488.59     51.99 o 
  -9   5  10      398.84      372.41     49.36 o 
  -8   5  10      171.87      153.54     36.49 o 
  -7   5  10     1223.65     1292.75    108.09 o 
  -6   5  10      139.93      132.52     33.27 o 
  -5   5  10     1671.85     1620.32     91.84 o 
  -4   5  10      679.25      630.43     55.30 o 
  -3   5  10      993.66     1031.97     60.04 o 
  -2   5  10       91.27       89.25     18.69 o 
  -1   5  10      226.53      211.24     28.27 o 
   0   5  10       72.36       61.95     21.58 o 
   1   5  10      726.42      661.93     38.78 o 
   2   5  10      260.63      261.82     42.88 o 
   3   5  10      356.63      344.72     46.30 o 
   4   5  10      190.06      168.87     31.66 o 
   5   5  10     1324.24     1317.41    112.87 o 
   6   5  10      197.16      172.92     26.65 o 
   7   5  10     1573.11     1636.16    109.40 o 
   8   5  10       23.08       19.57     28.38 o 
   9   5  10     1337.69     1289.66    111.77 o 
  -8   6  10      583.00      563.34     66.34 o 
  -7   6  10       68.75       53.72     53.75 o 
  -6   6  10     1120.07     1048.75     97.05 o 
  -5   6  10      149.38      139.44     26.54 o 
  -4   6  10      995.10     1056.88    111.87 o 
  -3   6  10       11.83       11.46     12.04 o 
  -2   6  10      478.97      459.54     43.64 o 
  -1   6  10      445.08      425.21     67.19 o 
   0   6  10     1706.34     1687.80    161.14 o 
   1   6  10      101.05       79.54     32.22 o 
   2   6  10     1492.98     1485.37    116.64 o 
   3   6  10      190.36      180.62     33.63 o 
   4   6  10      315.90      281.48     51.08 o 
   5   6  10      341.23      354.02     49.13 o 
   6   6  10       29.16       34.13     39.02 o 
   7   6  10      342.42      294.77     38.84 o 
   8   6  10      232.69      182.89     37.16 o 
  -7   7  10      253.33      245.32     61.48 o 
  -6   7  10      301.53      323.14     74.88 o 
  -5   7  10      551.08      514.64     79.77 o 
  -4   7  10      898.58      871.28     90.85 o 
  -3   7  10     1035.02      983.10    101.01 o 
  -2   7  10     1126.83     1164.10    101.51 o 
  -1   7  10     1591.10     1674.59    147.08 o 
   0   7  10      539.18      543.53     67.18 o 
   1   7  10     1260.93     1293.59    107.46 o 
   2   7  10      124.26      106.96     91.93 o 
   3   7  10      165.41      172.25    127.20 o 
   4   7  10      918.47      875.34     93.33 o 
   5   7  10      118.99      109.52    107.86 o 
   6   7  10      341.56      284.40     47.68 o 
  -5   8  10      178.63      145.65    178.61 o 
  -4   8  10      251.33      232.26     62.06 o 
  -3   8  10      864.43      925.21    137.52 o 
  -2   8  10      631.22      642.97     85.11 o 
  -1   8  10      576.46      576.26     74.12 o 
   0   8  10      844.99      870.49     93.28 o 
   1   8  10      437.04      423.81     59.92 o 
   2   8  10      849.36      837.50     89.70 o 
   3   8  10       96.77      116.63    105.21 o 
   4   8  10      234.46      224.13     41.95 o 
  -4  -8  11      344.64      296.21     51.03 o 
  -3  -8  11      195.98      200.58     30.28 o 
  -2  -8  11      397.89      368.66     55.77 o 
  -1  -8  11      296.92      279.32     42.25 o 
   0  -8  11      305.20      273.61     51.99 o 
   1  -8  11      987.24     1095.46    162.45 o 
   2  -8  11       92.79      104.65    111.59 o 
   3  -8  11      308.26      332.26     69.28 o 
  -6  -7  11      109.49      105.32     94.86 o 
  -5  -7  11      492.35      417.65     76.46 o 
  -4  -7  11      400.34      397.74     43.33 o 
  -3  -7  11      331.99      374.01     45.49 o 
  -2  -7  11     1266.71     1359.24    110.63 o 
  -1  -7  11      881.65      918.71    108.45 o 
   0  -7  11     1253.66     1216.41    137.10 o 
   1  -7  11      354.48      371.15    142.87 o 
   2  -7  11      547.38      667.67    136.50 o 
   3  -7  11      112.18       99.07     80.30 o 
   4  -7  11       46.60       45.69     45.35 o 
   5  -7  11      353.48      407.33     84.03 o 
  -7  -6  11      290.80      313.39     49.32 o 
  -6  -6  11      254.46      223.33     59.35 o 
  -5  -6  11      595.14      700.06    101.96 o 
  -4  -6  11      589.56      623.79     63.91 o 
  -3  -6  11     1782.19     2027.78    127.78 o 
  -2  -6  11       68.10       71.57     60.42 o 
  -1  -6  11     1384.10     1315.97    182.01 o 
   0  -6  11      407.03      365.59     74.51 o 
   1  -6  11     2069.34     2022.65    125.67 o 
   2  -6  11      402.36      413.51     58.76 o 
   3  -6  11       78.03      121.90     89.14 o 
   4  -6  11      778.17      852.41    118.26 o 
   5  -6  11     1148.17     1238.17    155.16 o 
   6  -6  11       59.35       75.81     76.78 o 
   7  -6  11       78.43       80.18     95.30 o 
  -8  -5  11      471.52      474.78     61.02 o 
  -7  -5  11      224.39      217.36    191.80 o 
  -6  -5  11     1428.44     1411.13    163.86 o 
  -5  -5  11      747.11      845.30     65.15 o 
  -4  -5  11      302.46      321.35     49.04 o 
  -3  -5  11       44.41       53.63     38.14 o 
  -2  -5  11     1746.98     1874.51    127.31 o 
  -1  -5  11      181.05      193.18     20.96 o 
   0  -5  11      474.90      548.37     48.33 o 
   1  -5  11      109.02      107.27     20.56 o 
   2  -5  11     1715.53     1723.41    116.63 o 
   3  -5  11      645.37      610.77     93.68 o 
   4  -5  11      202.83      246.99     51.55 o 
   5  -5  11      542.15      661.03     95.79 o 
   6  -5  11      461.76      529.02    114.79 o 
   7  -5  11       71.64       46.15     48.64 o 
   8  -5  11      877.35     1016.09    156.52 o 
  -9  -4  11      449.02      452.57     62.68 o 
  -8  -4  11      138.20      117.66    181.92 o 
  -7  -4  11     1042.53     1062.13    136.59 o 
  -6  -4  11      111.73       96.46     22.88 o 
  -5  -4  11     1514.87     1696.66    129.89 o 
  -4  -4  11     1279.78     1251.31     83.92 o 
  -3  -4  11     2482.56     2515.89    121.84 o 
  -2  -4  11       68.75       64.56     27.96 o 
  -1  -4  11      346.87      400.59     36.97 o 
   0  -4  11      130.94      130.52     34.84 o 
   1  -4  11      254.62      247.11     31.99 o 
   2  -4  11      123.72      132.74     69.81 o 
   3  -4  11      401.78      440.65     49.95 o 
   4  -4  11      346.17      343.63     65.00 o 
   5  -4  11     1100.65     1091.20    118.63 o 
   6  -4  11       35.84       39.88     32.50 o 
   7  -4  11      950.92      930.42     80.37 o 
   8  -4  11      106.83       95.53     76.28 o 
   9  -4  11      669.96      647.64     63.83 o 
 -10  -3  11      418.84      441.52     58.75 o 
  -9  -3  11     1279.41     1244.93    121.05 o 
  -8  -3  11      180.16      207.38    164.35 o 
  -7  -3  11     1225.13     1201.40     84.91 o 
  -6  -3  11      851.35      840.85     51.64 o 
  -5  -3  11      864.42      846.81     52.55 o 
  -4  -3  11      791.96      883.47     60.33 o 
  -3  -3  11       96.60       79.60     28.14 o 
  -2  -3  11     1872.74     1972.41    112.32 o 
  -1  -3  11      272.72      273.34     27.24 o 
   0  -3  11     2735.81     2978.20    166.35 o 
   1  -3  11      121.82      114.90     19.23 o 
   2  -3  11      493.87      499.45     49.22 o 
   3  -3  11       16.26       24.33     27.68 o 
   4  -3  11       62.28       73.36     51.73 o 
   5  -3  11       37.76       42.04     32.07 o 
   6  -3  11      191.78      180.87     87.58 o 
   7  -3  11      414.76      438.76     49.41 o 
   8  -3  11      243.98      260.79     41.55 o 
   9  -3  11      185.29      158.16     31.49 o 
 -10  -2  11      318.51      288.80     60.88 o 
  -9  -2  11      120.13      129.65    125.46 o 
  -8  -2  11     1194.28      854.33    235.43 o 
  -7  -2  11      390.37      392.82     43.81 o 
  -6  -2  11     1702.81     1754.19     83.28 o 
  -5  -2  11      738.81      706.09     44.42 o 
  -4  -2  11     2045.65     2115.02    106.39 o 
  -3  -2  11     1087.91     1099.69     58.74 o 
  -2  -2  11     1311.39     1329.76     69.98 o 
  -1  -2  11      526.42      554.99     48.50 o 
   0  -2  11      937.67      952.92     49.95 o 
   1  -2  11     1470.22     1531.67     92.20 o 
   2  -2  11     1163.92     1176.00     76.62 o 
   3  -2  11      817.66      899.25     71.21 o 
   4  -2  11      970.66     1083.47     82.01 o 
   5  -2  11      189.90      194.66     23.76 o 
   6  -2  11      345.46      317.88     56.41 o 
   7  -2  11      323.87      351.06     54.89 o 
   8  -2  11      106.37      117.90     68.50 o 
   9  -2  11      307.35      300.54     53.11 o 
  10  -2  11      381.37      377.94     62.74 o 
 -10  -1  11      333.52      346.59     49.14 o 
  -9  -1  11       31.53       27.78     27.84 o 
  -8  -1  11     1055.14     1038.22     72.25 o 
  -7  -1  11       98.65       85.83     48.31 o 
  -6  -1  11     1178.93     1118.90     61.07 o 
  -5  -1  11      327.40      327.30     30.33 o 
  -4  -1  11      308.18      305.71     30.43 o 
  -3  -1  11       72.01       78.36     39.79 o 
  -2  -1  11      687.92      739.85     38.98 o 
  -1  -1  11      217.26      218.69     31.64 o 
   0  -1  11      502.97      502.07     47.61 o 
   1  -1  11     1417.63     1525.14     66.17 o 
   2  -1  11     3777.77     3807.14    125.93 o 
   3  -1  11     3226.56     3407.25    250.71 o 
   4  -1  11     3267.77     3601.19    312.32 o 
   5  -1  11      159.11      173.84     35.51 o 
   6  -1  11     1501.13     1566.92     83.43 o 
   7  -1  11      193.84      194.42     29.56 o 
   8  -1  11      651.61      681.59     64.04 o 
   9  -1  11      165.07      147.90     76.77 o 
  10  -1  11      150.38      136.84     97.41 o 
 -10   0  11       96.38       86.93     65.04 o 
  -9   0  11     1325.06     1374.07     89.70 o 
  -8   0  11      184.82      166.39     28.00 o 
  -7   0  11       27.99       24.33     19.91 o 
  -6   0  11      629.47      594.03     45.38 o 
  -5   0  11        7.62       14.37     18.87 o 
  -4   0  11       52.49       57.71     32.10 o 
  -3   0  11      103.18      108.06     20.79 o 
  -2   0  11      981.74      964.45     44.88 o 
  -1   0  11     1531.19     1594.41     89.41 o 
   0   0  11       92.62      112.07     73.47 o 
   1   0  11     4798.32     5028.35    148.64 o 
   2   0  11      473.44      467.50     45.34 o 
   3   0  11     2252.98     2285.56    132.06 o 
   4   0  11       16.75       23.60     21.14 o 
   5   0  11     4120.01     4366.01    115.05 o 
   6   0  11       49.95       59.98     37.14 o 
   7   0  11     1664.04     1781.16     97.69 o 
   8   0  11       15.52        6.85      9.06 o 
   9   0  11     1729.35     1810.17    115.84 o 
  10   0  11       22.55       35.72     27.34 o 
 -10   1  11      391.63      451.88     58.16 o 
  -9   1  11       20.93       26.06     21.07 o 
  -8   1  11     1205.08     1139.26     72.72 o 
  -7   1  11      100.72      104.39     53.84 o 
  -6   1  11     1109.68     1068.99     69.01 o 
  -5   1  11      297.27      281.79     31.52 o 
  -4   1  11      281.19      282.80     27.09 o 
  -3   1  11       61.56       55.39     36.89 o 
  -2   1  11      677.83      680.89     37.58 o 
  -1   1  11      225.34      225.26     34.05 o 
   0   1  11      368.29      370.62     44.89 o 
   1   1  11     1423.08     1514.39     79.58 o 
   2   1  11     3837.97     3899.75    132.57 o 
   3   1  11     3204.88     3316.95    180.61 o 
   4   1  11     3244.17     3363.85    192.55 o 
   5   1  11      158.97      176.82     42.04 o 
   6   1  11     1436.04     1401.79     81.84 o 
   7   1  11      201.89      201.84     27.06 o 
   8   1  11      652.27      663.67     54.62 o 
   9   1  11      170.02      143.65     31.40 o 
  10   1  11       98.84       85.06     57.65 o 
 -10   2  11      279.07      299.56     44.89 o 
  -9   2  11      134.24      133.71     39.27 o 
  -8   2  11     1108.97     1059.03     70.86 o 
  -7   2  11      437.57      443.92     52.38 o 
  -6   2  11     1630.16     1630.82     86.78 o 
  -5   2  11      805.19      768.33     56.37 o 
  -4   2  11     2089.72     1897.87     83.76 o 
  -3   2  11     1008.98      975.15     57.71 o 
  -2   2  11     1355.01     1319.22     60.02 o 
  -1   2  11      560.95      500.13     42.25 o 
   0   2  11      942.27      889.95     56.95 o 
   1   2  11     1351.94     1329.67     87.79 o 
   2   2  11     1178.69     1181.86     82.24 o 
   3   2  11      912.17      990.44     75.41 o 
   4   2  11      962.25      938.33     74.10 o 
   5   2  11      186.73      179.18     26.05 o 
   6   2  11      329.40      301.09     37.96 o 
   7   2  11      256.04      252.75     34.66 o 
   8   2  11      109.06      109.96     27.00 o 
   9   2  11      232.23      196.86     30.48 o 
  10   2  11      404.77      347.05     35.48 o 
 -10   3  11      377.29      414.38     54.57 o 
  -9   3  11     1243.97     1235.56    109.39 o 
  -8   3  11      200.38      203.09     49.67 o 
  -7   3  11     1161.77     1121.34     74.48 o 
  -6   3  11      753.34      741.17     57.66 o 
  -5   3  11      874.83      838.50     56.08 o 
  -4   3  11      790.62      820.32     56.88 o 
  -3   3  11      119.78      105.01     36.25 o 
  -2   3  11     2044.24     2007.18    101.49 o 
  -1   3  11      283.28      267.52     25.63 o 
   0   3  11     2898.69     2716.05    127.86 o 
   1   3  11      102.74       99.79     28.62 o 
   2   3  11      622.17      618.81     62.17 o 
   3   3  11       16.79       14.88     25.35 o 
   4   3  11       47.55       56.87     39.10 o 
   5   3  11       40.93       47.03     20.94 o 
   6   3  11      134.52      135.73     32.61 o 
   7   3  11      424.53      439.21     43.85 o 
   8   3  11      208.84      221.98     40.71 o 
   9   3  11      179.03      144.60     34.24 o 
  -9   4  11      373.42      372.53     51.96 o 
  -8   4  11      137.22      112.00     75.86 o 
  -7   4  11      986.53      993.41     69.93 o 
  -6   4  11      104.33       86.07     55.84 o 
  -5   4  11     1655.43     1602.52     95.39 o 
  -4   4  11     1251.13     1183.74     74.14 o 
  -3   4  11     2390.66     2314.22    114.32 o 
  -2   4  11       58.16       53.98     39.71 o 
  -1   4  11      442.90      477.16     38.39 o 
   0   4  11      124.38      111.66     28.59 o 
   1   4  11      338.28      297.98     49.38 o 
   2   4  11      126.41      136.26     31.14 o 
   3   4  11      559.31      550.54     58.20 o 
   4   4  11      344.78      344.48     48.17 o 
   5   4  11     1169.02     1033.58     86.01 o 
   6   4  11       38.68       36.94     34.44 o 
   7   4  11      988.20      959.83     74.46 o 
   8   4  11      103.17      107.41     33.14 o 
   9   4  11      619.29      537.15     50.82 o 
  -8   5  11      503.13      481.51     74.41 o 
  -7   5  11      206.79      174.46     49.14 o 
  -6   5  11     1442.30     1393.49     97.03 o 
  -5   5  11      728.53      718.59     60.49 o 
  -4   5  11      322.64      294.06     42.40 o 
  -3   5  11       42.44       63.15     42.70 o 
  -2   5  11     1786.24     1797.47    109.30 o 
  -1   5  11      177.34      172.91     21.21 o 
   0   5  11      463.89      486.17     40.58 o 
   1   5  11      106.58      110.71     21.56 o 
   2   5  11     1511.01     1541.49    118.80 o 
   3   5  11      646.73      671.10     69.80 o 
   4   5  11      159.12      142.83     30.80 o 
   5   5  11      551.86      559.72     63.07 o 
   6   5  11      544.59      571.04     88.78 o 
   7   5  11       71.93       52.39     39.37 o 
   8   5  11      938.73      898.25     76.94 o 
  -7   6  11      377.93      373.08     44.63 o 
  -6   6  11      272.99      232.40     36.15 o 
  -5   6  11      584.40      638.55     99.15 o 
  -4   6  11      580.78      459.97     62.09 o 
  -3   6  11     1721.78     1720.61    145.59 o 
  -2   6  11       63.45       64.35     54.55 o 
  -1   6  11     1245.42     1203.34    100.83 o 
   0   6  11      400.46      363.64     61.79 o 
   1   6  11     1953.01     1980.50    136.90 o 
   2   6  11      426.87      382.21     63.22 o 
   3   6  11       32.81       58.55     54.04 o 
   4   6  11      755.25      680.08     99.43 o 
   5   6  11     1051.53      952.34     93.85 o 
   6   6  11       60.64       69.63     62.08 o 
   7   6  11      128.81       91.22     88.07 o 
  -6   7  11      101.17       89.77    111.18 o 
  -5   7  11      488.55      414.72     61.00 o 
  -4   7  11      469.41      425.41     62.74 o 
  -3   7  11      322.55      350.84     69.20 o 
  -2   7  11     1247.68     1192.12    112.24 o 
  -1   7  11      881.62      893.21     93.48 o 
   0   7  11     1151.03     1174.26    109.44 o 
   1   7  11      371.12      341.41     57.45 o 
   2   7  11      538.88      591.20     95.20 o 
   3   7  11      108.56       80.78     80.54 o 
   4   7  11       55.38       36.83     42.55 o 
   5   7  11      350.75      324.68     45.59 o 
  -4   8  11      357.82      293.47     70.00 o 
  -3   8  11      164.24      161.06     40.52 o 
  -2   8  11      382.19      373.56     60.95 o 
  -1   8  11      340.83      337.11     60.34 o 
   0   8  11      317.79      332.01     56.16 o 
   1   8  11     1086.27     1070.60    113.55 o 
   2   8  11       95.12       84.30     92.93 o 
   3   8  11      295.33      323.85     53.99 o 
  -2  -8  12       22.57       16.28     27.96 o 
  -1  -8  12      383.84      337.24     39.84 o 
   0  -8  12       70.98       45.25     57.34 o 
   1  -8  12      571.60      571.45     83.38 o 
  -5  -7  12      409.26      447.81     88.72 o 
  -4  -7  12      161.56      176.17     27.33 o 
  -3  -7  12      298.91      336.30     45.11 o 
  -2  -7  12       63.09       75.20     59.54 o 
  -1  -7  12      446.09      434.06     68.89 o 
   0  -7  12      120.23      123.35     71.20 o 
   1  -7  12      587.07      583.90     81.99 o 
   2  -7  12       24.90       22.29     26.32 o 
   3  -7  12      208.80      276.68     73.61 o 
   4  -7  12      126.97      103.49    143.72 o 
  -7  -6  12       89.96       63.36     67.86 o 
  -6  -6  12      164.73      160.44     47.57 o 
  -5  -6  12       93.33       74.12     40.78 o 
  -4  -6  12      773.48      765.35     77.37 o 
  -3  -6  12      358.09      351.97     67.94 o 
  -2  -6  12      958.40     1162.04     88.62 o 
  -1  -6  12       93.24       96.36     81.29 o 
   0  -6  12     1487.56     1571.66    158.77 o 
   1  -6  12      107.11      102.64     87.71 o 
   2  -6  12     1361.70     1399.16    117.43 o 
   3  -6  12      180.60      166.22     32.44 o 
   4  -6  12      556.79      512.10     67.15 o 
   5  -6  12       60.25       74.07    114.58 o 
   6  -6  12       30.44       41.11     46.16 o 
  -8  -5  12      343.88      324.80     59.07 o 
  -7  -5  12      752.75      708.46    104.67 o 
  -6  -5  12      974.77      913.01    130.00 o 
  -5  -5  12      951.71     1051.21     86.29 o 
  -4  -5  12      161.78      180.12     34.33 o 
  -3  -5  12     1462.59     1570.96    109.06 o 
  -2  -5  12       68.94       65.33     46.96 o 
  -1  -5  12      803.61      869.22     97.15 o 
   0  -5  12       77.19       70.07     33.47 o 
   1  -5  12      581.99      535.97     68.48 o 
   2  -5  12      105.19      101.35     25.86 o 
   3  -5  12     1172.79     1194.61     83.34 o 
   4  -5  12      222.06      232.87     54.84 o 
   5  -5  12      616.73      602.23    127.91 o 
   6  -5  12      606.83      639.78     99.72 o 
   7  -5  12      528.31      456.31     81.32 o 
  -9  -4  12      195.21      160.54     50.51 o 
  -8  -4  12      447.59      513.25     97.08 o 
  -7  -4  12        8.08       10.28     28.82 o 
  -6  -4  12      260.06      255.80     55.37 o 
  -5  -4  12       58.70       66.30     51.36 o 
  -4  -4  12     2049.78     2175.67    147.47 o 
  -3  -4  12      409.32      355.15     32.84 o 
  -2  -4  12     1229.15     1276.72     70.24 o 
  -1  -4  12     1034.48     1076.46     67.50 o 
   0  -4  12     3404.10     3675.32    113.17 o 
   1  -4  12      326.44      322.21     37.35 o 
   2  -4  12      520.73      515.07     60.15 o 
   3  -4  12      393.45      397.17     59.32 o 
   4  -4  12      324.51      335.27     54.95 o 
   5  -4  12       97.92       78.01     50.81 o 
   6  -4  12      535.21      482.74    104.16 o 
   7  -4  12      474.22      420.60     51.21 o 
   8  -4  12      702.00      654.70     70.63 o 
  -9  -3  12      338.20      319.01     51.05 o 
  -8  -3  12      416.99      408.02     78.45 o 
  -7  -3  12      304.93      334.73     42.21 o 
  -6  -3  12     1891.58     1878.18    117.01 o 
  -5  -3  12      996.07      970.96     62.97 o 
  -4  -3  12      130.17      131.83     19.38 o 
  -3  -3  12     1631.03     1735.76     82.01 o 
  -2  -3  12      226.19      204.85     25.73 o 
  -1  -3  12     1581.71     1695.21    105.76 o 
   0  -3  12      108.05      106.79     32.56 o 
   1  -3  12      492.54      528.24     47.48 o 
   2  -3  12      956.55      943.11     66.36 o 
   3  -3  12     1260.91     1324.19     90.41 o 
   4  -3  12       56.25       59.97     39.91 o 
   5  -3  12      101.19      109.48     59.61 o 
   6  -3  12       22.56       21.46     24.45 o 
   7  -3  12      729.86      737.79     82.31 o 
   8  -3  12       31.37       35.62     26.37 o 
   9  -3  12      547.57      537.64     61.35 o 
 -10  -2  12      352.30      356.30     48.77 o 
  -9  -2  12      292.82      282.36    243.19 o 
  -8  -2  12      422.78      409.09     50.41 o 
  -7  -2  12      405.73      375.56     33.92 o 
  -6  -2  12      256.68      250.02     27.63 o 
  -5  -2  12      639.95      649.17     43.46 o 
  -4  -2  12     1232.91     1365.45     75.11 o 
  -3  -2  12     1251.49     1284.21     72.05 o 
  -2  -2  12      475.79      459.90     32.85 o 
  -1  -2  12      590.25      609.93     62.31 o 
   0  -2  12      836.80      916.17     69.60 o 
   1  -2  12     1556.16     1566.95    102.40 o 
   2  -2  12     1217.92     1196.76    109.73 o 
   3  -2  12      909.39      910.90     70.04 o 
   4  -2  12     1177.16     1206.61     82.88 o 
   5  -2  12      405.80      414.67     57.46 o 
   6  -2  12      238.21      234.96     32.68 o 
   7  -2  12      693.05      656.45     51.97 o 
   8  -2  12      131.84      136.28     98.31 o 
   9  -2  12      188.56      195.02     43.62 o 
 -10  -1  12       72.51       45.26     49.87 o 
  -9  -1  12     1550.65     1504.37    105.63 o 
  -8  -1  12       67.01       74.30     39.95 o 
  -7  -1  12      276.08      234.94     24.94 o 
  -6  -1  12      398.42      375.58     39.21 o 
  -5  -1  12      334.22      329.46     32.34 o 
  -4  -1  12      342.11      302.68     33.80 o 
  -3  -1  12     1482.36     1572.11     84.86 o 
  -2  -1  12      113.14      132.79     22.62 o 
  -1  -1  12     1344.12     1399.82     89.46 o 
   0  -1  12     1022.18     1013.29     81.20 o 
   1  -1  12     1295.73     1297.63     84.78 o 
   2  -1  12     1306.54     1278.74     92.86 o 
   3  -1  12     1106.10     1085.07     78.84 o 
   4  -1  12       48.73       49.46     40.07 o 
   5  -1  12     1398.23     1322.04    166.53 o 
   6  -1  12      372.10      401.57     50.14 o 
   7  -1  12      798.29      759.36     55.81 o 
   8  -1  12      497.42      537.29     51.40 o 
   9  -1  12      809.56      849.08     70.16 o 
 -10   0  12     1056.93     1005.50    102.37 o 
  -9   0  12        0.16        0.91     12.69 o 
  -8   0  12     1485.14     1472.79     95.51 o 
  -7   0  12        3.18       12.75     11.48 o 
  -6   0  12      827.69      800.85     57.54 o 
  -5   0  12      979.65      908.25     55.04 o 
  -4   0  12       71.06       73.95     42.58 o 
  -3   0  12      527.74      536.22     43.88 o 
  -2   0  12      337.25      344.54     33.30 o 
  -1   0  12      281.54      307.15     38.74 o 
   0   0  12       98.01       93.94     25.79 o 
   1   0  12       35.40       35.78     28.58 o 
   2   0  12     1126.62     1149.18     90.16 o 
   3   0  12      253.47      232.64     35.88 o 
   4   0  12     4002.11     4086.34    154.58 o 
   5   0  12       74.56       65.78     33.50 o 
   6   0  12     3905.92     4127.83    108.06 o 
   7   0  12        2.25        2.49     13.98 o 
   8   0  12     1450.93     1596.53    105.57 o 
   9   0  12       70.27       65.75     46.97 o 
 -10   1  12       91.70       72.53     81.41 o 
  -9   1  12     1615.51     1652.70    116.67 o 
  -8   1  12       46.44       53.46     29.07 o 
  -7   1  12      228.21      211.96     30.36 o 
  -6   1  12      396.30      355.02     39.59 o 
  -5   1  12      360.23      356.79     34.64 o 
  -4   1  12      326.00      306.73     37.25 o 
  -3   1  12     1264.07     1262.07     76.75 o 
  -2   1  12      116.44      129.53     27.43 o 
  -1   1  12     1282.10     1374.88    132.45 o 
   0   1  12     1036.55     1026.34     74.20 o 
   1   1  12     1155.31     1234.76    136.15 o 
   2   1  12     1312.44     1278.54     89.08 o 
   3   1  12     1121.17     1113.34     81.81 o 
   4   1  12       49.49       51.83     43.74 o 
   5   1  12     1539.24     1467.89    133.10 o 
   6   1  12      366.92      368.11     46.78 o 
   7   1  12      722.33      661.27     55.29 o 
   8   1  12      507.73      517.59     46.30 o 
   9   1  12      762.90      780.57     64.91 o 
 -10   2  12      417.71      439.90     57.98 o 
  -9   2  12      260.22      242.21     39.45 o 
  -8   2  12      440.24      416.77     54.81 o 
  -7   2  12      413.79      400.34     49.38 o 
  -6   2  12      257.39      230.63     32.51 o 
  -5   2  12      587.20      569.75     46.53 o 
  -4   2  12     1120.76     1077.85     68.62 o 
  -3   2  12     1297.86     1207.39     74.50 o 
  -2   2  12      474.81      446.20     34.83 o 
  -1   2  12      601.99      538.38     44.49 o 
   0   2  12      840.62      782.80     70.54 o 
   1   2  12     1581.95     1548.15    102.20 o 
   2   2  12     1395.22     1455.53    103.09 o 
   3   2  12      916.49      946.18     78.93 o 
   4   2  12      962.74     1018.87     81.01 o 
   5   2  12      402.10      391.37     57.80 o 
   6   2  12      183.31      167.63     29.90 o 
   7   2  12      700.07      638.85     50.57 o 
   8   2  12      116.62      127.93     61.01 o 
   9   2  12      204.62      187.32     39.54 o 
  -9   3  12      257.70      264.77     54.51 o 
  -8   3  12      385.47      408.86     45.56 o 
  -7   3  12      261.45      273.12     40.10 o 
  -6   3  12     1945.73     1890.20    104.92 o 
  -5   3  12     1040.75     1063.80     72.70 o 
  -4   3  12      109.90      117.33     31.20 o 
  -3   3  12     1738.69     1786.75     98.12 o 
  -2   3  12      262.76      211.03     30.02 o 
  -1   3  12     1766.61     1787.79    102.37 o 
   0   3  12      113.68       96.88     28.34 o 
   1   3  12      624.88      595.49     58.50 o 
   2   3  12      954.08      904.47     71.82 o 
   3   3  12     1375.99     1393.30     98.15 o 
   4   3  12       54.99       64.50     56.80 o 
   5   3  12      147.78      148.13     37.48 o 
   6   3  12       19.16       19.88     17.64 o 
   7   3  12      619.45      629.90     75.75 o 
   8   3  12       28.33       32.30     24.31 o 
   9   3  12      459.38      424.87     45.62 o 
  -9   4  12      202.05      204.69     53.42 o 
  -8   4  12      382.79      375.54     45.27 o 
  -7   4  12       11.42       14.23     14.26 o 
  -6   4  12      266.97      258.33     40.53 o 
  -5   4  12       48.00       48.94     31.96 o 
  -4   4  12     2114.60     2114.16    122.62 o 
  -3   4  12      387.07      342.40     38.93 o 
  -2   4  12     1352.53     1294.73     77.97 o 
  -1   4  12     1008.36      952.01     60.45 o 
   0   4  12     3677.23     3727.25     99.16 o 
   1   4  12      307.20      305.15     45.79 o 
   2   4  12      659.43      665.73     64.06 o 
   3   4  12      396.39      386.00     53.27 o 
   4   4  12      380.81      342.62     56.51 o 
   5   4  12       99.62      101.14     79.47 o 
   6   4  12      447.72      415.28     70.42 o 
   7   4  12      461.15      408.47     49.40 o 
   8   4  12      664.83      603.91     76.92 o 
  -8   5  12      345.70      331.11     57.09 o 
  -7   5  12      794.02      716.96     63.68 o 
  -6   5  12      986.75      886.21     70.46 o 
  -5   5  12      919.90      921.71     70.37 o 
  -4   5  12      150.41      126.16     25.88 o 
  -3   5  12     1579.27     1580.39     89.14 o 
  -2   5  12       62.38       39.16     30.23 o 
  -1   5  12      891.23      888.36     61.51 o 
   0   5  12       78.47       67.36     16.27 o 
   1   5  12      543.72      506.80     57.29 o 
   2   5  12      113.56       99.68     71.69 o 
   3   5  12     1199.43     1223.58    100.65 o 
   4   5  12      216.63      239.17     62.95 o 
   5   5  12      561.74      557.14    103.03 o 
   6   5  12      607.30      604.54     71.78 o 
   7   5  12      528.78      525.50     67.83 o 
  -7   6  12       86.14       47.57     57.06 o 
  -6   6  12      164.29      165.07    140.27 o 
  -5   6  12      103.18       78.16     77.17 o 
  -4   6  12      849.79      800.02     87.69 o 
  -3   6  12      375.60      311.86     47.41 o 
  -2   6  12      880.26      947.81    108.23 o 
  -1   6  12       82.90       69.65     55.46 o 
   0   6  12     1366.88     1342.90    106.17 o 
   1   6  12       99.93      106.55     84.64 o 
   2   6  12     1267.96     1323.95    117.91 o 
   3   6  12      177.84      157.36     36.13 o 
   4   6  12      485.11      468.52     65.56 o 
   5   6  12       64.08       59.78     49.98 o 
   6   6  12       27.85       24.34     26.62 o 
  -5   7  12      384.82      400.29     55.72 o 
  -4   7  12      177.28      167.87    139.42 o 
  -3   7  12      241.33      260.00     55.01 o 
  -2   7  12       56.48       73.24     60.23 o 
  -1   7  12      455.62      422.31     63.60 o 
   0   7  12      117.23      105.09    102.47 o 
   1   7  12      559.51      598.82     81.79 o 
   2   7  12       19.48       21.39     27.02 o 
   3   7  12      140.08      120.70     80.97 o 
   4   7  12      132.75      105.96    112.53 o 
  -2   8  12       26.69       26.82     34.59 o 
  -1   8  12      391.03      356.74     65.23 o 
   0   8  12       61.97       53.82     58.84 o 
   1   8  12      563.37      568.11     73.53 o 
  -4  -7  13      127.59      139.72    199.00 o 
  -3  -7  13       94.89      115.97     28.18 o 
  -2  -7  13      453.58      452.72     56.88 o 
  -1  -7  13        0.26        1.67     17.41 o 
   0  -7  13      419.92      428.30     68.36 o 
   1  -7  13      608.18      573.81     89.19 o 
   2  -7  13      414.54      363.05     56.73 o 
   3  -7  13      183.00      180.07     49.33 o 
  -6  -6  13      127.59      162.80     73.79 o 
  -5  -6  13      531.65      606.03    105.41 o 
  -4  -6  13       10.46        9.18     15.17 o 
  -3  -6  13      509.02      548.96     63.82 o 
  -2  -6  13       74.76       71.84     65.66 o 
  -1  -6  13      352.71      402.26     85.62 o 
   0  -6  13       72.58       61.85     72.10 o 
   1  -6  13     1194.78     1159.40    134.26 o 
   2  -6  13      167.16      150.76    146.50 o 
   3  -6  13     1394.14     1338.53    118.75 o 
   4  -6  13      137.39      118.57     30.76 o 
   5  -6  13      932.10      904.73    130.14 o 
  -7  -5  13      233.75      151.62    197.59 o 
  -6  -5  13       30.57       20.14     28.43 o 
  -5  -5  13       51.20       47.29     51.70 o 
  -4  -5  13      235.82      257.32     33.27 o 
  -3  -5  13       60.91       88.20     36.51 o 
  -2  -5  13     2236.32     2368.66    160.63 o 
  -1  -5  13      113.19      101.53     69.23 o 
   0  -5  13     2403.74     2631.54    219.65 o 
   1  -5  13      698.88      677.07     55.46 o 
   2  -5  13     1494.20     1467.04     95.73 o 
   3  -5  13      239.04      242.09     34.82 o 
   4  -5  13      494.18      457.37     67.49 o 
   5  -5  13      624.08      610.64     65.45 o 
   6  -5  13      254.51      164.23    158.01 o 
  -8  -4  13       81.94       81.23    148.86 o 
  -7  -4  13      416.85      410.45     79.70 o 
  -6  -4  13       83.46       79.91     53.43 o 
  -5  -4  13      317.73      388.78     49.15 o 
  -4  -4  13       77.41       86.65     70.97 o 
  -3  -4  13     2748.56     2970.22     97.86 o 
  -2  -4  13      107.74      116.79     33.18 o 
  -1  -4  13      710.24      772.30     60.21 o 
   0  -4  13      562.60      594.28     62.74 o 
   1  -4  13     1334.27     1374.63     97.40 o 
   2  -4  13      420.21      419.06     57.50 o 
   3  -4  13     1418.15     1490.11    103.13 o 
   4  -4  13      717.33      720.76     61.74 o 
   5  -4  13      503.60      510.38     74.64 o 
   6  -4  13      506.95      542.77     61.66 o 
   7  -4  13      274.92      248.00    203.35 o 
  -9  -3  13      369.74      338.58    274.39 o 
  -8  -3  13       68.88       77.27     67.45 o 
  -7  -3  13     1159.18     1153.76     98.65 o 
  -6  -3  13     1062.53     1069.97     79.68 o 
  -5  -3  13      636.17      686.92     75.92 o 
  -4  -3  13      578.18      628.13     65.03 o 
  -3  -3  13      723.50      713.98     51.94 o 
  -2  -3  13      740.77      751.63     52.25 o 
  -1  -3  13      437.47      470.34     46.73 o 
   0  -3  13     2391.05     2516.53    139.45 o 
   1  -3  13       50.74       62.72     45.06 o 
   2  -3  13      153.51      162.47     34.51 o 
   3  -3  13      708.83      740.08     63.70 o 
   4  -3  13      222.13      212.13     31.94 o 
   5  -3  13      104.97      121.06     75.42 o 
   6  -3  13       49.95       52.16     34.93 o 
   7  -3  13       26.95       21.40     24.62 o 
   8  -3  13       37.66       34.61     35.32 o 
  -9  -2  13      135.26      144.79    159.33 o 
  -8  -2  13      605.10      533.78     59.08 o 
  -7  -2  13      374.11      335.51     32.76 o 
  -6  -2  13     1404.85     1394.65     82.23 o 
  -5  -2  13      258.87      255.98     27.27 o 
  -4  -2  13      273.57      275.90     37.64 o 
  -3  -2  13     1874.64     2070.02    111.14 o 
  -2  -2  13      286.65      249.94     27.59 o 
  -1  -2  13     1838.18     1627.78    228.00 o 
   0  -2  13        3.97        6.61      8.71 o 
   1  -2  13     1243.67     1265.17     81.89 o 
   2  -2  13      860.51      981.01     72.15 o 
   3  -2  13      453.87      465.18     53.89 o 
   4  -2  13       62.92       76.54     58.43 o 
   5  -2  13      719.15      740.24     60.74 o 
   6  -2  13      785.32      810.68     83.20 o 
   7  -2  13      110.80      113.22     66.44 o 
   8  -2  13       98.93      112.27     48.01 o 
  -9  -1  13       15.05       10.97     12.82 o 
  -8  -1  13      873.29      912.66     67.74 o 
  -7  -1  13       98.38      107.61     21.10 o 
  -6  -1  13     1531.82     1525.47     82.86 o 
  -5  -1  13      115.46      105.87     42.65 o 
  -4  -1  13     2422.06     2574.29    121.86 o 
  -3  -1  13      635.05      661.99     49.89 o 
  -2  -1  13      268.27      257.40     32.61 o 
  -1  -1  13      928.69      912.37     68.53 o 
   0  -1  13     1097.22     1075.28     78.99 o 
   1  -1  13      157.52      151.80     42.36 o 
   2  -1  13      942.20      979.84     69.45 o 
   3  -1  13      330.50      308.68     40.43 o 
   4  -1  13     1023.10     1049.96     84.44 o 
   5  -1  13       57.67       60.65     44.58 o 
   6  -1  13      448.24      458.86     41.51 o 
   7  -1  13      326.18      303.45     35.90 o 
   8  -1  13     1192.73     1292.70     93.52 o 
   9  -1  13      302.40      329.31     44.79 o 
  -9   0  13     1450.48     1495.02    100.37 o 
  -8   0  13        0.35        1.40     14.52 o 
  -7   0  13      808.56      780.32     53.34 o 
  -6   0  13       40.98       20.00     13.62 o 
  -5   0  13      692.98      635.15     55.70 o 
  -4   0  13       28.07       39.24     22.78 o 
  -3   0  13      105.00      118.90     65.05 o 
  -2   0  13        2.92        5.75     18.66 o 
  -1   0  13      103.78      112.90     72.11 o 
   0   0  13      708.39      655.02     59.12 o 
   1   0  13        3.76        5.15     24.48 o 
   2   0  13     1616.57     1645.06    114.62 o 
   3   0  13      445.06      476.47     52.83 o 
   4   0  13        6.53       15.11     12.43 o 
   5   0  13     2450.98     2652.82    163.24 o 
   6   0  13       72.46       74.94     39.32 o 
   7   0  13     1652.56     1750.56    111.62 o 
   8   0  13      271.82      280.31     36.86 o 
   9   0  13     1301.07     1342.81     93.09 o 
  -9   1  13       21.91       17.04     18.05 o 
  -8   1  13      910.43      917.78     70.19 o 
  -7   1  13       86.35      109.85     81.65 o 
  -6   1  13     1463.39     1448.65     85.22 o 
  -5   1  13       97.95       97.88     49.12 o 
  -4   1  13     2171.40     2262.37    121.87 o 
  -3   1  13      624.61      564.84     46.10 o 
  -2   1  13      179.76      172.27     41.89 o 
  -1   1  13      947.02      908.45     59.78 o 
   0   1  13      916.65      942.24     79.86 o 
   1   1  13      150.66      139.65     40.28 o 
   2   1  13      838.32      773.00     77.67 o 
   3   1  13      343.33      315.93     42.26 o 
   4   1  13     1087.88     1121.09     88.85 o 
   5   1  13       57.43       57.36     43.85 o 
   6   1  13      535.51      536.73     47.13 o 
   7   1  13      329.02      284.11     31.09 o 
   8   1  13     1326.88     1314.52     99.05 o 
   9   1  13      314.70      305.53     41.77 o 
  -9   2  13      176.95      160.76     40.65 o 
  -8   2  13      585.56      529.59     50.18 o 
  -7   2  13      301.37      279.79     32.57 o 
  -6   2  13     1373.31     1325.29     84.16 o 
  -5   2  13      272.31      247.63     35.03 o 
  -4   2  13      250.76      248.72     35.41 o 
  -3   2  13     1769.86     1793.20     92.53 o 
  -2   2  13      295.40      269.43     31.83 o 
  -1   2  13     1695.10     1665.90     84.28 o 
   0   2  13        3.74        8.20     10.95 o 
   1   2  13     1135.96     1093.51     83.97 o 
   2   2  13      862.26      906.42     79.16 o 
   3   2  13      551.54      603.24     62.38 o 
   4   2  13       62.01       69.00     59.50 o 
   5   2  13      855.25      975.44     82.22 o 
   6   2  13      812.91      757.53     67.07 o 
   7   2  13       62.32       68.34     43.17 o 
   8   2  13      110.73      106.51     34.76 o 
  -9   3  13      403.92      406.68     55.42 o 
  -8   3  13       49.88       45.32     47.18 o 
  -7   3  13     1145.84     1125.81     92.05 o 
  -6   3  13     1038.42      952.77     66.20 o 
  -5   3  13      595.05      565.72     63.76 o 
  -4   3  13      519.62      521.95     59.17 o 
  -3   3  13      699.17      687.85     53.47 o 
  -2   3  13      822.83      814.53     58.86 o 
  -1   3  13      421.28      418.56     38.74 o 
   0   3  13     2587.51     2472.38    121.25 o 
   1   3  13       57.02       67.76     47.66 o 
   2   3  13      160.67      173.14     68.34 o 
   3   3  13      718.45      725.87     73.63 o 
   4   3  13      182.47      145.17     29.94 o 
   5   3  13      108.18      105.08     90.25 o 
   6   3  13       65.88       54.35     46.50 o 
   7   3  13       23.86       20.14     18.84 o 
   8   3  13       36.56       33.12     29.01 o 
  -8   4  13       71.02       64.98     66.50 o 
  -7   4  13      391.80      404.43     60.82 o 
  -6   4  13      101.64       91.38     59.11 o 
  -5   4  13      378.46      380.08     43.60 o 
  -4   4  13       71.81       78.27     45.02 o 
  -3   4  13     2851.08     2700.48    117.55 o 
  -2   4  13      103.62       99.56     24.80 o 
  -1   4  13      815.13      845.40     62.06 o 
   0   4  13      544.93      534.19     57.35 o 
   1   4  13     1322.15     1252.50     84.71 o 
   2   4  13      413.89      416.66     68.27 o 
   3   4  13     1503.77     1491.47    111.09 o 
   4   4  13      709.99      646.48     75.07 o 
   5   4  13      519.71      497.85     78.54 o 
   6   4  13      511.35      498.19     64.85 o 
   7   4  13      242.85      196.90     35.08 o 
  -7   5  13      221.93      165.01     38.28 o 
  -6   5  13       40.18       27.04     25.70 o 
  -5   5  13       47.10       42.85     29.73 o 
  -4   5  13      302.19      298.50     49.30 o 
  -3   5  13       64.02       75.34     20.13 o 
  -2   5  13     2202.60     2109.83    111.01 o 
  -1   5  13      101.29       90.87     22.65 o 
   0   5  13     2401.03     2363.65    172.16 o 
   1   5  13      704.65      621.78     51.15 o 
   2   5  13     1452.22     1407.50     88.72 o 
   3   5  13      243.14      276.04     61.55 o 
   4   5  13      448.86      442.68     84.27 o 
   5   5  13      636.57      564.11     69.40 o 
   6   5  13      273.72      237.09     58.23 o 
  -6   6  13      142.29      149.77     53.36 o 
  -5   6  13      431.37      457.83     93.05 o 
  -4   6  13       10.65       12.17     22.27 o 
  -3   6  13      416.44      426.15     66.69 o 
  -2   6  13       68.94       62.40     58.55 o 
  -1   6  13      340.43      330.57     55.74 o 
   0   6  13       77.34       67.02     55.74 o 
   1   6  13     1177.11     1132.86    112.43 o 
   2   6  13      174.70      155.02     54.07 o 
   3   6  13     1369.78     1361.78    128.72 o 
   4   6  13      129.52       99.26     85.31 o 
   5   6  13      828.15      789.79    130.48 o 
  -4   7  13       92.90       80.62     87.08 o 
  -3   7  13      103.25      114.68     90.16 o 
  -2   7  13      432.30      394.74     62.58 o 
  -1   7  13        0.02        5.39     19.56 o 
   0   7  13      332.58      326.78     62.12 o 
   1   7  13      586.03      547.69     76.74 o 
   2   7  13      336.14      340.71     54.03 o 
   3   7  13      181.93      181.07     61.19 o 
  -1  -7  14      217.85      206.20    133.63 o 
   0  -7  14      280.69      255.57     46.41 o 
   1  -7  14      160.27      148.63    159.39 o 
  -4  -6  14      211.81      207.39     29.99 o 
  -3  -6  14      578.71      588.00     61.97 o 
  -2  -6  14     1120.88     1191.08    103.13 o 
  -1  -6  14       59.76       43.63     49.00 o 
   0  -6  14      306.89      268.88     57.57 o 
   1  -6  14       96.01       97.71     87.96 o 
   2  -6  14      549.41      562.26     99.47 o 
   3  -6  14       82.87       79.35     80.16 o 
   4  -6  14      413.75      386.49     39.95 o 
  -6  -5  14       42.95       49.26     58.54 o 
  -5  -5  14      835.33      937.37     85.99 o 
  -4  -5  14        8.88        4.91     13.99 o 
  -3  -5  14       89.39       82.59     81.70 o 
  -2  -5  14       58.08       62.36     48.95 o 
  -1  -5  14      839.94      814.84     97.85 o 
   0  -5  14      147.02      183.91     74.12 o 
   1  -5  14     1701.69     1886.70    199.90 o 
   2  -5  14      368.24      315.45     32.76 o 
   3  -5  14     1859.53     1839.32    140.28 o 
   4  -5  14       22.28       22.68     20.58 o 
   5  -5  14      485.87      471.99     57.68 o 
  -7  -4  14      418.84      384.41     86.76 o 
  -6  -4  14      278.70      229.96     38.51 o 
  -5  -4  14        7.54        7.70     13.13 o 
  -4  -4  14      526.77      525.10     75.56 o 
  -3  -4  14       36.18       32.31     24.14 o 
  -2  -4  14      971.69     1030.82     90.38 o 
  -1  -4  14      491.41      505.33     50.25 o 
   0  -4  14     1685.38     1807.26    117.92 o 
   1  -4  14      132.43      143.96     33.09 o 
   2  -4  14     1239.98     1300.79     91.14 o 
   3  -4  14       39.65       35.75     38.44 o 
   4  -4  14      203.89      205.92     42.78 o 
   5  -4  14       59.68       64.89     35.09 o 
   6  -4  14      287.40      280.88     39.13 o 
  -8  -3  14       61.74       60.83     79.98 o 
  -7  -3  14      212.50      198.86     39.40 o 
  -6  -3  14      503.90      480.01     70.08 o 
  -5  -3  14      426.16      416.95     65.14 o 
  -4  -3  14      548.24      587.05     57.76 o 
  -3  -3  14      652.34      665.38     58.45 o 
  -2  -3  14      390.68      368.29     43.25 o 
  -1  -3  14      909.12      978.68     75.21 o 
   0  -3  14      695.61      734.68     63.22 o 
   1  -3  14      311.40      294.81     48.29 o 
   2  -3  14      744.91      803.37     65.98 o 
   3  -3  14      641.16      740.03     90.35 o 
   4  -3  14      241.29      233.76     52.68 o 
   5  -3  14      412.44      403.73     63.76 o 
   6  -3  14      412.11      422.73     56.15 o 
   7  -3  14      163.60      164.83     47.51 o 
  -8  -2  14       84.50       75.76     25.45 o 
  -7  -2  14      115.47      121.06     30.15 o 
  -6  -2  14     1008.97     1028.35     70.92 o 
  -5  -2  14      223.04      202.92     25.25 o 
  -4  -2  14      783.34      822.41     59.10 o 
  -3  -2  14     1837.25     1877.10    108.69 o 
  -2  -2  14     1070.01     1060.82     69.17 o 
  -1  -2  14       15.09       15.51     11.66 o 
   0  -2  14      804.52      822.04     67.54 o 
   1  -2  14        7.38       12.91     12.46 o 
   2  -2  14      423.27      410.16     50.30 o 
   3  -2  14      208.35      220.61     33.24 o 
   4  -2  14      303.85      295.43     49.95 o 
   5  -2  14      137.78      164.22     94.86 o 
   6  -2  14      182.07      195.90     57.08 o 
   7  -2  14      214.26      246.18     42.70 o 
   8  -2  14      381.71      423.89     47.24 o 
  -9  -1  14     1406.12     1402.45    164.53 o 
  -8  -1  14       67.57       50.39     36.02 o 
  -7  -1  14      318.19      301.32     35.66 o 
  -6  -1  14      312.68      294.29     33.41 o 
  -5  -1  14     1315.77     1268.09     77.11 o 
  -4  -1  14       42.60       53.65     31.21 o 
  -3  -1  14     1237.81     1342.57     82.87 o 
  -2  -1  14      147.58      142.72     26.19 o 
  -1  -1  14     2783.95     2787.48    179.73 o 
   0  -1  14      500.38      479.84     49.71 o 
   1  -1  14      172.19      168.62     34.29 o 
   2  -1  14      603.15      637.17     66.19 o 
   3  -1  14       69.57       84.42     51.17 o 
   4  -1  14      161.52      156.49     36.52 o 
   5  -1  14     1913.46     2042.28    131.02 o 
   6  -1  14       30.42       29.61     34.08 o 
   7  -1  14     1001.48      943.27     71.92 o 
   8  -1  14      426.79      429.26     48.16 o 
  -9   0  14      342.40      311.41     34.17 o 
  -8   0  14     1195.41     1209.35     85.53 o 
  -7   0  14      534.39      574.62     52.53 o 
  -6   0  14     1487.28     1474.85     83.61 o 
  -5   0  14        4.46        3.12      8.35 o 
  -4   0  14      482.33      449.59     44.78 o 
  -3   0  14      200.18      207.26     46.37 o 
  -2   0  14       15.16       19.65     13.32 o 
  -1   0  14     1126.68     1244.25     86.11 o 
   0   0  14      254.23      265.25     55.32 o 
   1   0  14      232.60      245.70     32.68 o 
   2   0  14     2026.09     1996.36    139.16 o 
   3   0  14      508.63      496.69     65.14 o 
   4   0  14      418.93      450.55     65.77 o 
   5   0  14      410.81      396.99     47.93 o 
   6   0  14     1933.55     2014.14    151.62 o 
   7   0  14       52.27       64.56     48.09 o 
   8   0  14     1046.51     1055.82     87.22 o 
  -9   1  14     1397.64     1387.37     91.48 o 
  -8   1  14       73.96       57.48     50.98 o 
  -7   1  14      283.16      273.66     37.39 o 
  -6   1  14      288.59      278.35     35.30 o 
  -5   1  14     1285.54     1305.88     82.02 o 
  -4   1  14       38.68       48.00     26.98 o 
  -3   1  14     1064.19     1058.90     69.50 o 
  -2   1  14      127.56      127.27     49.94 o 
  -1   1  14     2477.49     2568.20    122.01 o 
   0   1  14      473.11      449.45     50.31 o 
   1   1  14      143.77      173.57     46.03 o 
   2   1  14      605.20      642.64     66.27 o 
   3   1  14      114.24      116.18     86.08 o 
   4   1  14      165.05      180.82    101.35 o 
   5   1  14     2039.76     2162.64    148.43 o 
   6   1  14       29.01       34.77     35.94 o 
   7   1  14     1174.87     1113.79     83.79 o 
   8   1  14      430.08      451.85     49.02 o 
  -8   2  14       68.59       69.15     44.36 o 
  -7   2  14      112.09      115.48     57.15 o 
  -6   2  14      897.61      865.42     70.22 o 
  -5   2  14      194.36      166.13     30.74 o 
  -4   2  14      639.97      627.30     69.03 o 
  -3   2  14     1767.19     1674.80    100.72 o 
  -2   2  14      978.58      921.01     66.46 o 
  -1   2  14       11.77       11.85     12.50 o 
   0   2  14      736.58      712.59     67.75 o 
   1   2  14        7.33       10.50     15.00 o 
   2   2  14      525.01      524.55     65.67 o 
   3   2  14      209.82      238.51     52.14 o 
   4   2  14      401.00      413.06     64.03 o 
   5   2  14      137.85      162.68     46.92 o 
   6   2  14      248.89      280.24     47.29 o 
   7   2  14      216.80      231.57     39.10 o 
   8   2  14      483.97      482.23     48.56 o 
  -8   3  14       72.03       57.79     56.46 o 
  -7   3  14      223.18      197.93     31.03 o 
  -6   3  14      497.90      507.65     48.46 o 
  -5   3  14      448.05      423.15     57.35 o 
  -4   3  14      533.30      514.98     50.47 o 
  -3   3  14      583.76      561.76     66.15 o 
  -2   3  14      375.32      313.23     43.98 o 
  -1   3  14      946.08      907.70     61.44 o 
   0   3  14      658.10      592.94     59.60 o 
   1   3  14      433.36      374.83     62.59 o 
   2   3  14      758.70      728.35     69.45 o 
   3   3  14      665.90      683.42     73.13 o 
   4   3  14      248.82      244.50     57.31 o 
   5   3  14      509.08      496.80     79.24 o 
   6   3  14      407.09      416.16     55.15 o 
   7   3  14      101.23       72.64     62.79 o 
  -7   4  14      467.10      412.55     50.48 o 
  -6   4  14      356.52      301.53     50.12 o 
  -5   4  14       10.28       10.34     13.15 o 
  -4   4  14      607.24      548.34     66.54 o 
  -3   4  14       45.41       40.59     29.29 o 
  -2   4  14      979.73      955.92     62.84 o 
  -1   4  14      485.05      463.86     48.26 o 
   0   4  14     1692.90     1753.49     98.14 o 
   1   4  14      126.04      108.94     25.02 o 
   2   4  14     1314.76     1337.07    106.00 o 
   3   4  14       37.72       36.52     37.15 o 
   4   4  14      225.92      225.62     48.38 o 
   5   4  14       60.30       49.46     47.75 o 
   6   4  14      322.21      278.49     51.97 o 
  -6   5  14       53.65       56.29     51.68 o 
  -5   5  14      750.14      649.67     56.59 o 
  -4   5  14       16.37       13.16     13.68 o 
  -3   5  14      119.04      109.68     26.16 o 
  -2   5  14       63.95       52.46     32.52 o 
  -1   5  14      923.28      814.81     62.65 o 
   0   5  14      154.33      144.63    102.01 o 
   1   5  14     1740.93     1721.82    143.21 o 
   2   5  14      363.65      322.46     64.71 o 
   3   5  14     1838.84     1900.02    159.27 o 
   4   5  14       27.80       29.52     29.30 o 
   5   5  14      478.43      468.72     70.66 o 
  -4   6  14      175.34      170.63    143.21 o 
  -3   6  14      606.20      596.10     80.61 o 
  -2   6  14     1002.98     1053.92    112.47 o 
  -1   6  14       67.35       43.24     35.73 o 
   0   6  14      318.15      242.38     64.58 o 
   1   6  14       87.45       71.80     75.78 o 
   2   6  14      597.04      565.42     71.75 o 
   3   6  14       78.35       71.58     74.48 o 
   4   6  14      491.57      453.64     62.52 o 
  -1   7  14      260.08      237.03     74.66 o 
   0   7  14      282.88      261.46     57.43 o 
   1   7  14      129.29      115.48    109.13 o 
  -3  -6  15      168.81      147.09     34.21 o 
  -2  -6  15       53.64       57.51     52.90 o 
  -1  -6  15       85.71       55.58     85.72 o 
   0  -6  15      372.19      391.20    121.94 o 
   1  -6  15       78.39       94.49    103.52 o 
   2  -6  15       67.49       78.40    104.44 o 
  -5  -5  15       11.01        9.13     14.26 o 
  -4  -5  15       56.53       46.13     61.53 o 
  -3  -5  15      373.96      379.96     57.82 o 
  -2  -5  15      281.20      289.21     66.99 o 
  -1  -5  15      567.48      545.50     79.67 o 
   0  -5  15      953.55      942.34    118.24 o 
   1  -5  15      204.99      221.57    159.42 o 
   2  -5  15     1035.03     1188.70    145.76 o 
   3  -5  15       30.74       11.47     20.30 o 
   4  -5  15     1036.42     1011.76     79.74 o 
  -6  -4  15      374.16      369.23     43.88 o 
  -5  -4  15       70.39       69.81     67.42 o 
  -4  -4  15      422.35      463.87     58.36 o 
  -3  -4  15      192.52      188.78     59.25 o 
  -2  -4  15      161.02      175.14     38.09 o 
  -1  -4  15      497.63      554.66    113.61 o 
   0  -4  15      134.45      142.07     24.86 o 
   1  -4  15      592.16      615.44     90.82 o 
   2  -4  15      190.62      188.96     48.60 o 
   3  -4  15     2002.61     2130.27    152.88 o 
   4  -4  15       87.92       78.19     62.02 o 
   5  -4  15      746.58      724.08     77.13 o 
  -7  -3  15      444.13      460.52    107.80 o 
  -6  -3  15       50.94       49.49     49.12 o 
  -5  -3  15      136.41      131.88     34.67 o 
  -4  -3  15      689.83      821.53     89.49 o 
  -3  -3  15      887.30      932.17     66.99 o 
  -2  -3  15      542.79      579.16     45.51 o 
  -1  -3  15      449.15      460.51     48.60 o 
   0  -3  15      665.28      671.55     63.92 o 
   1  -3  15      136.86      132.51     33.05 o 
   2  -3  15      640.93      716.60     62.90 o 
   3  -3  15      538.05      523.29     76.50 o 
   4  -3  15       25.15       39.40     37.54 o 
   5  -3  15      274.04      284.45     44.53 o 
   6  -3  15      455.17      419.26     57.02 o 
  -7  -2  15      481.89      456.08     57.51 o 
  -6  -2  15      260.05      239.38     61.39 o 
  -5  -2  15      418.47      423.55     52.48 o 
  -4  -2  15      162.89      154.85     23.82 o 
  -3  -2  15      853.62      940.61     67.17 o 
  -2  -2  15      516.18      539.00     61.46 o 
  -1  -2  15     1315.89     1358.34     99.08 o 
   0  -2  15      558.02      538.34     71.56 o 
   1  -2  15      340.97      305.11     57.88 o 
   2  -2  15      480.39      469.18     51.84 o 
   3  -2  15      607.20      602.14     56.68 o 
   4  -2  15      105.12      110.69     63.56 o 
   5  -2  15      843.28      910.26     87.63 o 
   6  -2  15      471.34      462.37     58.57 o 
   7  -2  15      157.70      167.23     44.34 o 
  -8  -1  15      296.82      288.08     39.71 o 
  -7  -1  15       30.53       20.75     24.10 o 
  -6  -1  15     1486.91     1596.98    105.07 o 
  -5  -1  15      133.95      122.22     30.41 o 
  -4  -1  15     1648.13     1688.69     96.00 o 
  -3  -1  15      768.74      798.42     58.91 o 
  -2  -1  15      916.58      971.73     65.03 o 
  -1  -1  15      227.08      230.01     33.19 o 
   0  -1  15      669.91      655.61     85.21 o 
   1  -1  15      140.67      164.41     38.40 o 
   2  -1  15      628.81      636.41     84.37 o 
   3  -1  15      286.16      273.35    130.33 o 
   4  -1  15      687.07      750.32     87.16 o 
   5  -1  15      236.10      254.26     42.15 o 
   6  -1  15      646.96      657.14     69.21 o 
   7  -1  15      211.24      230.49     40.16 o 
  -8   0  15      301.84      270.71     31.95 o 
  -7   0  15      737.70      686.35     58.68 o 
  -6   0  15      408.97      416.35     53.51 o 
  -5   0  15      801.44      768.58     55.98 o 
  -4   0  15        2.12        6.24     14.82 o 
  -3   0  15     1824.20     1885.41    111.70 o 
  -2   0  15        2.03        4.59     16.94 o 
  -1   0  15     1009.52     1086.70     89.53 o 
   0   0  15     1574.08     1650.99    133.60 o 
   1   0  15     1814.54     1728.48    115.45 o 
   2   0  15     1209.38     1149.76     86.29 o 
   3   0  15      492.80      483.59     55.54 o 
   4   0  15     1107.27     1108.27     86.69 o 
   5   0  15      441.07      427.76     68.54 o 
   6   0  15        3.41        8.83     20.98 o 
   7   0  15      698.05      746.55     82.24 o 
  -8   1  15      270.36      262.69     32.00 o 
  -7   1  15       28.16       19.85     18.20 o 
  -6   1  15     1425.08     1474.84    108.45 o 
  -5   1  15      131.20      117.45     68.79 o 
  -4   1  15     1636.29     1650.38    100.93 o 
  -3   1  15      717.45      695.81     64.92 o 
  -2   1  15      822.16      808.79     59.50 o 
  -1   1  15      204.76      183.52     31.25 o 
   0   1  15      632.23      630.76     85.94 o 
   1   1  15      153.94      186.52     97.86 o 
   2   1  15      622.39      665.05     66.82 o 
   3   1  15      294.41      301.86     47.38 o 
   4   1  15      708.83      717.24     83.98 o 
   5   1  15      231.85      229.29     35.90 o 
   6   1  15      774.44      864.28     85.91 o 
   7   1  15      217.46      228.48     40.84 o 
  -7   2  15      494.35      458.52     52.69 o 
  -6   2  15      234.52      204.06     40.23 o 
  -5   2  15      343.11      350.97     48.73 o 
  -4   2  15      165.57      142.05     35.28 o 
  -3   2  15      814.29      810.14     59.14 o 
  -2   2  15      490.24      461.32     55.62 o 
  -1   2  15     1221.51     1159.87     72.99 o 
   0   2  15      549.12      498.63     74.18 o 
   1   2  15      372.88      323.75     59.34 o 
   2   2  15      467.23      425.40     53.89 o 
   3   2  15      607.26      613.30     63.89 o 
   4   2  15      104.77      113.82    101.52 o 
   5   2  15     1019.68     1131.99    106.68 o 
   6   2  15      470.43      461.79     59.85 o 
   7   2  15      216.90      247.67     45.02 o 
  -7   3  15      477.89      467.60     49.56 o 
  -6   3  15       82.65       86.42     65.24 o 
  -5   3  15      132.29      120.00     35.66 o 
  -4   3  15      714.67      727.93     73.80 o 
  -3   3  15      877.59      829.07     74.93 o 
  -2   3  15      590.95      551.57     48.22 o 
  -1   3  15      431.71      419.79     42.28 o 
   0   3  15      689.48      663.87     57.14 o 
   1   3  15      129.21      116.67     95.75 o 
   2   3  15      582.22      547.66     62.12 o 
   3   3  15      530.58      468.20     75.72 o 
   4   3  15        3.56        6.83     19.80 o 
   5   3  15      274.96      297.91     49.58 o 
   6   3  15      452.35      410.47     61.83 o 
  -6   4  15      389.67      389.69     48.78 o 
  -5   4  15       72.63       68.61     52.97 o 
  -4   4  15      436.62      379.48     45.91 o 
  -3   4  15      274.75      245.08     40.80 o 
  -2   4  15      160.58      168.04     34.79 o 
  -1   4  15      482.85      463.99     64.61 o 
   0   4  15      127.94      124.25     29.22 o 
   1   4  15      529.77      566.12     68.00 o 
   2   4  15      188.75      196.73     63.97 o 
   3   4  15     1952.13     1933.95    127.86 o 
   4   4  15       92.93       93.49     74.98 o 
   5   4  15      697.44      681.27     83.01 o 
  -5   5  15       17.48       13.48     17.70 o 
  -4   5  15       28.07       26.73     29.80 o 
  -3   5  15      385.55      361.10     58.87 o 
  -2   5  15      210.27      188.14    148.52 o 
  -1   5  15      566.39      510.43     65.95 o 
   0   5  15     1047.32     1012.59    113.50 o 
   1   5  15      215.47      228.06     44.12 o 
   2   5  15     1055.27     1071.74    106.09 o 
   3   5  15       28.87       23.61     35.54 o 
   4   5  15     1034.71     1036.79    108.88 o 
  -3   6  15      127.55       83.62    114.85 o 
  -2   6  15       62.24       67.14     66.54 o 
  -1   6  15       64.18       49.30     52.29 o 
   0   6  15      384.22      358.74     57.98 o 
   1   6  15      114.13      109.63     94.85 o 
   2   6  15       63.71       57.80     61.43 o 
  -3  -5  16      325.12      282.96     37.07 o 
  -2  -5  16     1055.84     1119.56    110.63 o 
  -1  -5  16       34.94       24.47     42.99 o 
   0  -5  16      470.43      482.58    115.46 o 
   1  -5  16      471.52      514.62     87.36 o 
   2  -5  16       42.23       38.36     50.58 o 
  -5  -4  16      325.99      323.04     50.51 o 
  -4  -4  16      138.39      153.41    106.20 o 
  -3  -4  16      256.24      284.65     44.99 o 
  -2  -4  16       61.46       63.89     48.66 o 
  -1  -4  16      307.25      307.91     67.96 o 
   0  -4  16     1341.58     1343.98    147.03 o 
   1  -4  16      193.45      213.24     32.57 o 
   2  -4  16      931.66      996.39    125.95 o 
   3  -4  16        0.56        0.12     20.74 o 
   4  -4  16      641.66      645.60     70.82 o 
  -6  -3  16      150.42      150.30     35.13 o 
  -5  -3  16      246.23      251.77     43.21 o 
  -4  -3  16      151.69      154.93    105.31 o 
  -3  -3  16       68.84       71.55     41.69 o 
  -2  -3  16        6.14        7.43     17.82 o 
  -1  -3  16     1109.73     1114.55     90.50 o 
   0  -3  16      103.84      100.76     27.18 o 
   1  -3  16      205.36      222.23     41.62 o 
   2  -3  16      276.97      295.51     44.04 o 
   3  -3  16      983.58      974.38     86.41 o 
   4  -3  16       21.19       26.94     36.23 o 
   5  -3  16      383.95      360.59     41.88 o 
  -6  -2  16      312.69      321.22     48.11 o 
  -5  -2  16       17.23       16.81     23.40 o 
  -4  -2  16      707.34      729.50     58.92 o 
  -3  -2  16      198.49      203.20     38.81 o 
  -2  -2  16      269.37      289.22     38.07 o 
  -1  -2  16      281.66      285.63     35.54 o 
   0  -2  16      892.04      864.48     77.46 o 
   1  -2  16      103.39       89.25     55.11 o 
   2  -2  16      474.29      464.42     70.02 o 
   3  -2  16      152.25      153.84     39.03 o 
   4  -2  16      149.53      166.95     78.17 o 
   5  -2  16       24.84       16.91     19.35 o 
   6  -2  16      542.56      552.08     60.46 o 
  -7  -1  16      259.06      256.94     40.56 o 
  -6  -1  16      104.56       50.60     29.92 o 
  -5  -1  16      535.78      560.65     49.49 o 
  -4  -1  16       13.90       19.12     18.82 o 
  -3  -1  16     1399.50     1462.32     97.55 o 
  -2  -1  16      136.89      126.83     30.81 o 
  -1  -1  16      849.33      897.20     73.69 o 
   0  -1  16       79.63       75.17     54.27 o 
   1  -1  16      347.68      311.10     43.85 o 
   2  -1  16     1124.14     1093.22     92.99 o 
   3  -1  16      128.97      124.90     97.71 o 
   4  -1  16       48.92       49.43     35.44 o 
   5  -1  16      324.19      323.53     47.56 o 
   6  -1  16      151.43      160.17     45.81 o 
  -7   0  16        3.75        3.31     10.21 o 
  -6   0  16      949.73      971.97     74.87 o 
  -5   0  16      509.00      430.13     43.91 o 
  -4   0  16      893.66      837.89     66.30 o 
  -3   0  16       11.09        8.49      9.52 o 
  -2   0  16     1840.19     1805.27    101.97 o 
  -1   0  16      270.32      256.18     41.27 o 
   0   0  16      225.52      227.06     42.13 o 
   1   0  16      747.19      817.25     71.30 o 
   2   0  16      221.38      223.74     42.67 o 
   3   0  16      487.96      447.97     68.93 o 
   4   0  16      105.60       97.33     84.67 o 
   5   0  16     1888.18     1975.62    127.98 o 
   6   0  16        1.49        7.41     20.97 o 
  -7   1  16      220.60      211.90     35.51 o 
  -6   1  16      111.05       94.89     75.31 o 
  -5   1  16      509.01      524.79     48.98 o 
  -4   1  16       17.26       22.36     14.57 o 
  -3   1  16     1397.34     1389.66     97.58 o 
  -2   1  16      131.59      118.45     61.22 o 
  -1   1  16      799.26      796.94     58.75 o 
   0   1  16       96.75       99.21     51.96 o 
   1   1  16      423.64      415.63     51.35 o 
   2   1  16     1103.28     1056.44     99.81 o 
   3   1  16       97.43      107.45     90.69 o 
   4   1  16       55.47       66.45     53.88 o 
   5   1  16      379.39      393.00     55.67 o 
   6   1  16      153.48      168.20     47.74 o 
  -6   2  16      377.29      354.25     48.26 o 
  -5   2  16       21.03       19.74     19.48 o 
  -4   2  16      703.56      679.22     61.11 o 
  -3   2  16      182.30      167.31     41.10 o 
  -2   2  16      295.77      296.24     33.22 o 
  -1   2  16      276.14      276.97     31.99 o 
   0   2  16      787.08      711.61     69.92 o 
   1   2  16       96.54       94.24     63.57 o 
   2   2  16      441.07      442.05     78.38 o 
   3   2  16      144.13      149.77     41.41 o 
   4   2  16      170.05      183.97     52.49 o 
   5   2  16       26.09       28.74     22.57 o 
   6   2  16      634.81      622.48     79.83 o 
  -6   3  16      158.25      147.40    102.92 o 
  -5   3  16      300.16      298.11     36.89 o 
  -4   3  16      175.75      164.55     31.45 o 
  -3   3  16      102.61       80.35     49.83 o 
  -2   3  16        8.20       11.69     11.11 o 
  -1   3  16      953.41      929.07     71.29 o 
   0   3  16       90.95       90.33     53.29 o 
   1   3  16      174.33      174.65     53.04 o 
   2   3  16      274.96      269.92     63.33 o 
   3   3  16      924.99      875.38     88.05 o 
   4   3  16       20.86       26.04     22.60 o 
   5   3  16      337.25      332.43     52.42 o 
  -5   4  16      353.30      321.58     43.39 o 
  -4   4  16      205.70      199.21     31.26 o 
  -3   4  16      284.02      280.84     39.51 o 
  -2   4  16       86.16       75.91     25.15 o 
  -1   4  16      301.78      296.71     38.09 o 
   0   4  16     1291.25     1231.49     91.39 o 
   1   4  16      196.10      203.85     32.54 o 
   2   4  16      795.28      827.57     96.43 o 
   3   4  16        0.72        1.47     23.90 o 
   4   4  16      578.39      523.55     65.04 o 
  -3   5  16      263.26      185.92    164.23 o 
  -2   5  16     1060.96      899.57    118.35 o 
  -1   5  16       48.39       36.33     42.24 o 
   0   5  16      503.19      491.05     70.77 o 
   1   5  16      524.36      513.12     71.42 o 
   2   5  16       42.98       43.19     35.77 o 
  -3  -4  17      107.87       86.74     80.95 o 
  -2  -4  17      310.43      290.79    127.02 o 
  -1  -4  17      212.04      195.46     50.46 o 
   0  -4  17      195.22      198.17     44.79 o 
   1  -4  17     1030.64     1046.04    117.10 o 
   2  -4  17      178.76      155.03     29.64 o 
  -4  -3  17      494.88      523.92     65.03 o 
  -3  -3  17      111.50       94.42     73.11 o 
  -2  -3  17      245.58      242.04     82.43 o 
  -1  -3  17       23.10       22.07     20.11 o 
   0  -3  17      606.14      560.64     58.82 o 
   1  -3  17        0.83        2.92     20.46 o 
   2  -3  17     1007.28     1028.36    102.02 o 
   3  -3  17      148.62      128.18     36.69 o 
  -5  -2  17       86.44       71.25     78.85 o 
  -4  -2  17      347.59      344.61     43.85 o 
  -3  -2  17      385.84      408.42     44.60 o 
  -2  -2  17      437.58      445.01     46.22 o 
  -1  -2  17      603.15      591.83     62.36 o 
   0  -2  17      579.06      570.48     65.66 o 
   1  -2  17      586.62      543.98     59.06 o 
   2  -2  17      113.68      116.77     84.79 o 
   3  -2  17      742.81      707.65     76.38 o 
   4  -2  17       69.49       54.73     55.72 o 
  -5  -1  17      395.40      359.48     36.55 o 
  -4  -1  17      400.68      360.60     42.72 o 
  -3  -1  17       56.67       56.76     41.83 o 
  -2  -1  17      623.53      662.69     58.96 o 
  -1  -1  17       96.23      111.03     62.27 o 
   0  -1  17      727.77      784.65     76.29 o 
   1  -1  17      424.54      386.87     53.53 o 
   2  -1  17      594.18      601.03     66.10 o 
   3  -1  17       96.39       96.35     55.49 o 
   4  -1  17      249.93      242.49     39.92 o 
   5  -1  17      228.53      235.63     39.46 o 
  -6   0  17      447.15      410.41     41.06 o 
  -5   0  17       74.62       80.70     28.54 o 
  -4   0  17       17.06       12.31     13.29 o 
  -3   0  17      904.84      934.30     75.14 o 
  -2   0  17      303.78      302.36     48.80 o 
  -1   0  17      575.51      601.31     55.35 o 
   0   0  17      504.65      485.36     71.45 o 
   1   0  17     1476.45     1535.66    126.44 o 
   2   0  17       70.79       73.70     55.53 o 
   3   0  17      151.54      124.16     42.17 o 
   4   0  17       26.09       27.25     28.62 o 
   5   0  17        5.28        4.57     12.49 o 
  -5   1  17      413.44      369.09     43.96 o 
  -4   1  17      365.38      345.70     43.32 o 
  -3   1  17       61.72       61.30     34.15 o 
  -2   1  17      719.26      663.88     57.83 o 
  -1   1  17      106.27      113.52     58.15 o 
   0   1  17      787.79      837.12     85.52 o 
   1   1  17      409.77      419.05     61.56 o 
   2   1  17      520.23      528.61     67.13 o 
   3   1  17       99.32       99.89     68.44 o 
   4   1  17      246.87      288.97     48.49 o 
   5   1  17      230.19      241.33     59.53 o 
  -5   2  17      112.13       88.27     80.96 o 
  -4   2  17      362.25      326.77     38.71 o 
  -3   2  17      391.51      412.33     46.08 o 
  -2   2  17      446.48      435.84     56.14 o 
  -1   2  17      508.79      487.58     47.87 o 
   0   2  17      561.57      518.94     50.23 o 
   1   2  17      588.66      556.30     63.96 o 
   2   2  17      106.10      104.18     37.37 o 
   3   2  17      750.85      734.28     86.51 o 
   4   2  17       61.43       51.86     40.44 o 
  -4   3  17      511.71      471.96     49.04 o 
  -3   3  17      122.13       86.60     67.71 o 
  -2   3  17      226.91      203.42     32.34 o 
  -1   3  17       18.84       24.63     20.99 o 
   0   3  17      527.99      485.93     50.11 o 
   1   3  17        2.05        5.96     14.33 o 
   2   3  17      850.01      761.14    119.08 o 
   3   3  17      145.12      119.68    102.81 o 
  -3   4  17      159.29      122.89     35.56 o 
  -2   4  17      292.19      278.33     38.78 o 
  -1   4  17      169.72      143.77     38.14 o 
   0   4  17      198.99      180.95     31.89 o 
   1   4  17      904.16      856.22    102.40 o 
   2   4  17      170.63      131.15    124.71 o 
  -1  -3  18      402.53      364.48     58.99 o 
   0  -3  18        8.65       14.49     21.30 o 
  -3  -2  18      509.49      542.43     65.62 o 
  -2  -2  18      588.58      642.96     62.66 o 
  -1  -2  18      386.58      389.31     45.53 o 
   0  -2  18      294.89      286.68     38.58 o 
   1  -2  18        7.78        7.48     12.64 o 
   2  -2  18      660.23      633.79     66.02 o 
  -4  -1  18       70.34       59.02     62.52 o 
  -3  -1  18      468.88      484.69     50.81 o 
  -2  -1  18      228.23      227.21     49.42 o 
  -1  -1  18      802.18      794.78     72.11 o 
   0  -1  18      438.42      430.05     57.19 o 
   1  -1  18      321.17      294.32    148.09 o 
   2  -1  18       39.59       25.91     34.72 o 
   3  -1  18      634.15      636.22     70.17 o 
  -4   0  18       26.20       16.03     21.33 o 
  -3   0  18      211.60      200.23     34.59 o 
  -2   0  18      204.36      194.35     93.71 o 
  -1   0  18       41.14       38.18     24.30 o 
   0   0  18     1645.11     1689.03    139.77 o 
   1   0  18      285.71      265.05     41.56 o 
   2   0  18      244.39      259.63     47.96 o 
   3   0  18        5.61       10.69     14.68 o 
  -4   1  18       86.26       72.96     66.39 o 
  -3   1  18      477.19      481.53     55.39 o 
  -2   1  18      248.88      230.18     37.78 o 
  -1   1  18      863.79      823.72     74.06 o 
   0   1  18      417.03      357.70     45.54 o 
   1   1  18      404.81      404.89     59.44 o 
   2   1  18       43.62       32.64     33.75 o 
   3   1  18      694.04      670.70     74.87 o 
  -3   2  18      522.52      502.92     55.06 o 
  -2   2  18      698.40      686.58     68.05 o 
  -1   2  18      406.70      369.68     44.00 o 
   0   2  18      353.64      341.68     50.06 o 
   1   2  18        7.61        7.09     13.43 o 
   2   2  18      596.25      585.12     71.36 o 
  -1   3  18      367.06      304.15     43.14 o 
   0   3  18        5.19       13.32     15.35 o 
                                                 
